# Supplementary material for: Functional Analysis of the PgCesA3 White Spruce Cellulose Synthase Gene Promoter in Secondary Xylem
Source: Front Plant Sci. 2019 May 28;10:626. doi: 10.3389/fpls.2019.00626 (PMC6546725; doi:10.3389/fpls.2019.00626)
Supplement: Supplementary file 2 [file Table_1.XLSX]

## Sheet: Suppl. table_S1
Table S1 - Accession numbers of sequences utilized in the phylogenetic tree.
Accession Number	Name	Database	Sequence
AAQ63935	PinradCesA10	GenBank	MEARTNTAAGSNKRNVRVSVRDDGELGPKPPQHINSHICQICGEDVGLAADGEFFVACNECAFPVCRPCYEYEWKDGNQSCPQCKTRYKWHKGSPQVDGDKEDECADDLDHDFNSTQGNRNEKQQIAEAMLHWQMAYGRGEDVGPSRSESQELPQLQVPLITNGQAISGELPAGSSEYRRIAAPPTGGGSGKRVHPLPFPDSTQTGQVRAEDPAKDFNSYGFGNVAWKERVESWKNKQDKNTLQVTSDTYYASEGKDGDIDGCVADEEDLQMSDEARQPLSRKVPIASSKINPYRMVIVLRLVILCFFFRYRILNPVRNAYGLWFTSVICEIWFAISWILDQFPKWLPINRETYLDRLCLRYDREGEPSQLAAVDIFVSTVDPMKEPPLVTANTVLSIL…
AAQ63936	PinradCesA2	GenBank	GQVCQICGDDVGLTADGDLFVACNVCAFPVCRPCYDYERKDGNQSCPQCKTRYKMHKGSPRVEGDEGEDGADDVGNEYHYPPPGSRNEKQKIAEAMLRWQMSYGRGEDVGAPTSTRQEVSESQIPRLTNGQSISGELPALSPEHSVGAPPSSGGGSKRVHPLPYTDASRPAQVRIVDHSRDFNSYGFGNVAWKERVESWKNKQEKNMLQVTNSGDYASEGKGGDVDFGGGENEDLQMNDEARQPLSRKVSIPSSKINPYRMVIVIRLFVLCVFFRYRIMHPVNNAYGLWFTSVICEVWFAISWILDQFPKWLPINRETYLDRLALRYDREGEPSQLAAIDIFVSTVDPLKEPPLVTANTVLSILSVDYPVDKVSCYVSDDGAAMLTFESLSETSEFARK…
AAT57672	PinradCesA1	GenBank	MEASAGLVAGSHNRNEFVVIHGHEGPKPLNTLSGHVCQICGEDVGLNTDGELFVACNECGFPVCRPCYEYERREGNQSCPQCNTRYKRQKGSPRVEGDDDEEDVDDIEHEFNVEAQQRNRQQITEAMLHGRMSYGRGPDDENSQIAHNPELPPQIPVLANGHSVVSGEIPTSYYADNQLLANPAMLKRVHPSSEPGSGRIIMDPNRDIGSYGFGNVSWKERGDGYKSKENKSGQLDMTEGRYQYNGGFAPNEPEDYIDPDMPMTDEARQPLSRKVPIPSSKINPYRMVIVIRLIVLGIFLRYRLLNPVKNAYGLWATSIVCEIWFALSWILDQFPKWLPISRETYLDRLSLRYEREGEPSMLAPVDLFVSTVDPLKEPPLVTANTVLSILSVDYPVDNV…
AAX18647	PintaedaCesA1	GenBank	MASNGTMNSQVCQVCGDNVGVDANGEPFVACHDCGFPVCRPCQQYERDEASQCCLHCKAPYRRYEGGPADEVEENGDPNFEKVEATDYEGEGYRVDSFNDSEINNVETKDGNSKGVAWKERVESWKSKKSKKKTAASKTVNPGVEGIPEQTRDPEAEEAMMAEAGQPLSCIIPIPRTKLQPYRMVVIMRLIVLGLFFSYRVQNPVESAFGLWMTSVICEIWFALSWILDQFPKWNPINRETFTDRLSLRYERPGEPCELAAVDFFVSTVDPLKEPPLVTANTVLSILAVDYPVEKVSCYVSDDGAAMLTFETMSETAEFARKWVPFCKNFNIEPRAPEFYFSLKVDYLKDKVQPNFVKERRAMKREYEEYKVRINALVAKAQKTPDEGWIMQDGTAWPG…
AAX18648	PintaedaCesA2	GenBank	MEAKAGLVAGSYKRNELMVVPGHDGPKPIRRSTLQDCQVCGDKIGHNPNGELFVACNECGFPVCRPCYEYERKDGNRCCPQCKTRYRRHKGSPRVEGDDEEDGMDDLEQEFNMERDRQSVVSHRGNAFDATPRAAHSIANRSINGDNYALSLPPIMDGDSLSVQRFPHAATVIGNGLDPVKENYGSAAWKERVENWKAKHDKKSGSIKDGIYDPDEADDIMMTEAEARQPLSRKVPIPSSLINPYRIVIVLRLIILGFFFRYRLMNPAKDALGLWLTSIICEIWFAFSWILDQFPKWFPITRETYLDRLSMRYEREGEPCKLAPVDFFVSTVDPLKEPPLITANTVLSILAADYPVDRVSCYVSDDGASMLTFDSMTETSEFARKWVPFCKKYSIEPRA…
AAX18649	PintaedaCesA3	GenBank	MEASAGLVAGSHNRNEFVVIHGHEEPKPLNTLSGHVCQICGEDVGLNTDGELFVACNECGFPVCRPCYEYERREGNQSCPQCNTRYKRQKGSPRVEGDDDEEDVDDIEHEFNVETQLRNRQQITEAMLHGRMSYGRGPDDENSQIAHNPELPPQIPVLANGHSVVSGEIPTSYYADNQLLANPAMLKRVHPSSEPGSGRIIMDPNRDIGSYGFGNVSWKERGDGYKSKENKSGQLDMTEGRYQYNGGFGPNEPEDYIDPDMPMTDEARQPLSRKVPIPSSKINPYRMVIVIRLIVLGIFLRYRLLNPVKNAYGLWATSIVCEIWFALSWILDQFPKWLPISRETYLDRLSLRYEREGEPSMLAPVDLFVSTVDPLKEPPLVTANTVLSILSVDYPVDNV…
AFM37965	CunninghCesA1	GenBank	MNGNEICCQVCGDNVGTGADGEPFAACHDCGFPLCRPCYQYERDEGSHCCPHCKAPFQPHNEGLPVDEVEENGDHHNFSIVAVDGNGQGDPHGNEIGEKENDSAVNPNTGGVAWRDRVESWKTKKNKKKGLFPNKTAKNEIPEGQAPVPPEMDETMMAEAMQPLSRIIPIPRTKIQPYRIVIILRLIILGFFFHYRVTNPVDSSFGLWLTSIICEIWFAFSWILDQFPKWSPINRETYLDRLSLRYERPGEPCELSAGDFFVSTVDPLKEPPLTTANTVLSILAVDYPVEKVSCYVSDDGSAMLTFETMSETAEFATKWVPFCKNFNIEPRAPEFYFSQKIDYLKDKVQPNFVKERRAIKREYEEFKIRINQLVAKAQKTPDDGWIMQDGTPWPGNNTR…
AFM37966	CunninghCesA2	GenBank	MEANAGMVAGSHNRNELVLIRHEGDVGPKPLKDLDSQKCHICGDNVGVTADGELFVACNECAFPVCRPCYEYERKEGNKSCPQCKTRYKRHKGSPRVEGDEEEDDVDDLENEFNYSQVRKNAKQERAEAMMHWQMYGRGGEDVDSVTSSRQEPRSQAPLLTNGQPVSGEFTDVSSEHAAANGSTGGKRVHSLPYADPNQPVQVRIVDPSKDLNSYGLGNVDWKERVESWKLKQEKSMLQMTSGGRYADGKGDMEGTGSNGEGLPLADEARQPLHRSFPISSSKLTPYRIVIVLRLIILGFFFHYRVLTPVNDAYPLWLVSVICEIWFAVSWILDQFPKWMPINRETFLDRLALRHDREGEPSQLAAVDIFVSTVDPLKEPPIVTANTVLSILAVDYPVH…
B8XPP4	BetlumCesA1	GenBank	MMESEVPLCNSCGEQVGVGANGDVFVACHHCNFSICKACVDYEINEGRKACLRCAAPYDDNSVVDDVELKVSDSRTTMAAQLNNSQDVGIHARHVSNVSTVDSELNDESGNPIWKNRVESWKDKKNKKKKPPTKAEIKAKKEDQIPPEQQMEGKQPAEAAQALSCVIPIPSSKLTPYRCVIIMRLVILSLFFHYRITHPVDSAFGLWLTSVICEIWFAVSWVLDQFPKWSPVERITFTDELSARYEREGEPSELAAVDFFVSTVDPLKEPPLITGNTVLSILAVDYPVDKVSCYVSDDGAAMLTFESLVETADFARKWVPFCKKFAIEPRAPEFYFAQKIDYLKDKVQPSFVKERRAMKRDYEEFKVRVNALVAKAQKTPEEGWTMEDGTAWPGNNSRD…
B8XPP5	BetlumCesA3	GenBank	MEASAGLVAGSHNRNELVVIHGHEEHKPLKNLDGQVCEICGDDVGLTVDGDLFVACNECGFPVCRPCYEYERREGSQLCPQCRTRYKRLKGSPRVEGDEDEEDVDDIEHEFKVEDERNKHNHIAEAMLHGKMSYGRGPEDDENAHIPPVIAGGRSRPVSGEFPISSHAHGDQQMLSSSLHKRVHPYPVSEPGSARWDEKKEDGWKDKMDDWKMQQGNLGPEQDDNDPDMAMIDEARQPLSRKVPIASSKLNPYRMVIIARLVVLSLFLRYRLMNPVQDAFGLWLTSVICEIWFAISWILDQFPKWYPIDRETYLDRLSLRYEREGEPNQLASVDLFVSTVDPMKEPPLVTANTVLSILAMDYPVDKISCYISDDGASMLTFEALSETAEFARKWVPFCK…
B8XPP6	BetlumCesA4	GenBank	MASNAMTGGLVAGSHTRNELHVLHGDDEQRPPTRQSVSKTCRVCGDEIGYKEDGELFVACHVCGFPVCRPCYDYERSEGNQSCPQCNTRYKRQKGCPRVAGDDDENFDADDFDDEFQTKNHHDDSDRQHVTIHSENGDYNHPQWKPTGSFAGSVAGKDFEGEREAYSNAEWKERIEKWKVRQEKRGLVNKDDGNNDQGDDQDDFLLAEARQPLWRKVPISSSKISPYRIVIVLRLIILAFFLRFRVLTPAYDAYPLWIISVICETWFAFSWILDQFPKWFPITRETYLDRLSMRFEREGEPNRLSPVDVFVSTVDPLKEPPIITANTVLSILSVDYPVDKVSCYVSDDGASMLLFDTLSETAEFARRWVPFCRKYSIEPRAPEYYFSEKMDYLKDKVLP…
B8XPP7	BetlumCesA5	GenBank	MEASAGLVAGSHNRNELVVIRRDGESAPRPLQQLSGQICQICGDDVGLTVDGELFVACNECAFPICRTCYEYERREGNQVCPQCKTRFKRLKGCARVQGDEEEDGIDDLENEFNFDARTKQDMHHALAADAMLHYGRASDSDLPHVIHSTPQVPLLTNGQMVDDIPPEQHALVPSFMGGAGGGKRIHPLPLSDPAFPVQPRSMDPSKDLAAYGYGSVAWKERMENWKQKQDKLQMMKKENSGKDWDYDGDGPDLPLMDEARQPLSRKLPIPSSQINPYRMIIIIRLVVLGFFFHYRVMHPVHDAFALWLVSVICEIWFALSWILDQFPKWLPIDRETYLDRLSLRYEKEGQPSQLCPVDIFVSTVDPLKEPPLVTANTVLSILAVDYPVDKVSCYVSDD…
BT106827	PiceaglCesA2	GenBank	YNMAEAEARQPLSRKVPIPSSRINPYRIVIVMRLVILGFFFRYRLMNPAKDALGLWLTSIICEIWFAFSWILDQFPKWFPITRETYLDRLSMRYEREGEPCKLAPVDVFVSTVDPLKEPPLITANTVLSILAADYPVDRVSCYVSDDGASMLTFDSMTETSEFARKWVPFCKKYSIEPRAPDFYFSLKIDYLKDKVQPTFVKERRAMKREYEEFKVRINGLVSKAQKAPEEGWVMQDGTPWPGNNTRDHPGMIQVFLGNSGAHDIDGNELPRLVYASREKRPGYQHHKKAGAMNALVRVSAVLTNAPFILNLDCDHYINNSKAVREAMCFLMDPQLGKKLCYVQFPQRFDGIDRNDRYANRNAVFFDINMKGLDGIQGPVYVGTGCVFNRQALYGYDPP…
BT116636	PiceaglCesA1	GenBank	MASNGNMNSQVCQVCGDNVGLDANGEPFVACHDCGFPVCRPCHQYEKDEGSQCCLHCKAPYQRQEGAPADEVEDNGDPNFEKVEANSYGEESNRDDAFNDHEINNAETKDSNSKGVAWKERVESWKTKKSKKKTVASKTVNEEIPEQNMDQEMDEAMMAEAGQPLSCIIPIPRTKIQPYRMVIIVRLIVVGLFFNYRVLNPVESAYGLWLTSVICEIWFALSWILDQFPKWSPINRETFIDRLSLRFERPGEPCELAAVDFFVSTVDPLKEPPLVTANTVLSILAVDYPVEKVSCYVSDDGAAMLTFETMSETAEFARKWVPFCKNFNIEPRAPEFYFSLKVDYLKDKVQPNFVKERRAMKREYEEYKVRINALVAKARKTPDEGWIMQDGTSWPGNNS…
BT116976	PiceaglCesA3	GenBank	MEASAGLVAGSHNRNEFVVIHGHEEPKPLNSLSGHVCQICGEDVGLNTDGELFVACNECGFPVCRPCYEYERREGNQSCPQCNTRYKRHRGSPRVEGDDDEEDVDDIEQEFNMETQQRNRQQITEAMLHGRMSYGRGPDDENSQIAHNPELPPQIPILANGHSVVSGEIPTSYYAENQLLANPAMLKRVHPSSEPGSGRIIMDPNRDIGSYGFGNVAWKERADGYKSKDNKSGQLDMTEGRYQYNGGFAPNEPEDYIDPDLPMTDEARQPLSRKVPIPSSKINPYRMVIVIRLIVLAIFLRYRLLNPVKNAYGLRGTSIVCEIWFALSWILDQFPKWFPISRETYLDRLALRYEREGEPSMLASVDLFVSTVDPLKEPPLVTANTVLSILSVDYPVDKV…
EEE92180	PtiCesA1-B	GenBank	MEANAGMVAGSYRRNELVRIRHDSDSAPKPLKNLNGQTCQICGDNVGVTENGDIFVACNECAFPVCRPCYEYERKDGTQSCPQCKTRYRRHKGSPRVDGDEDEDDVDDLENEFNYAQGIGKARRQWQGEDIELSSSSRHESQPIPLLTNGQPVSGEIPCATPDNQSVRTTSGPLGPAERNVNSSPYIDPRQPVHVRIVDPSKDLNSYGLGNVDWKERVEGWKLKQDKNIMQMTNRYPEGKGDIEGTGSNGDELQMADDARQPLSRVVPISSSHLTPYRVVIILRLIILGFFLQYRVTHPVKDAYGLWLTSVICEIWFALSWLLDQFPKWMPINRETYLDRLALRYDRDGEPSQLAPIDIFVSTVDPLKEPPIVTANTVLSILAVDYPVDKVSCYVSDDG…
O48946	ArathCesA1	GenBank	MEASAGLVAGSYRRNELVRIRHESDGGTKPLKNMNGQICQICGDDVGLAETGDVFVACNECAFPVCRPCYEYERKDGTQCCPQCKTRFRRHRGSPRVEGDEDEDDVDDIENEFNYAQGANKARHQRHGEEFSSSSRHESQPIPLLTHGHTVSGEIRTPDTQSVRTTSGPLGPSDRNAISSPYIDPRQPVPVRIVDPSKDLNSYGLGNVDWKERVEGWKLKQEKNMLQMTGKYHEGKGGEIEGTGSNGEELQMADDTRLPMSRVVPIPSSRLTPYRVVIILRLIILCFFLQYRTTHPVKNAYPLWLTSVICEIWFAFSWLLDQFPKWYPINRETYLDRLAIRYDRDGEPSQLVPVDVFVSTVDPLKEPPLVTANTVLSILSVDYPVDKVACYVSDDGSAM…
O48947	ArathCesA2	GenBank	MNTGGRLIAGSHNRNEFVLINADESARIRSVQELSGQTCQICGDEIELTVSSELFVACNECAFPVCRPCYEYERREGNQACPQCKTRYKRIKGSPRVDGDDEEEEDIDDLEYEFDHGMDPEHAAEAALSSRLNTGRGGLDSAPPGSQIPLLTYCDEDADMYSDRHALIVPPSTGYGNRVYPAPFTDSSAPPQARSMVPQKDIAEYGYGSVAWKDRMEVWKRRQGEKLQVIKHEGGNNGRGSNDDDELDDPDMPMMDEGRQPLSRKLPIRSSRINPYRMLILCRLAILGLFFHYRILHPVNDAYGLWLTSVICEIWFAVSWILDQFPKWYPIERETYLDRLSLRYEKEGKPSGLAPVDVFVSTVDPLKEPPLITANTVLSILAVDYPVDKVACYVSDDGA…
Potri.001G266400	PtiCesA3-D	PopGenIE	MESEGETGAKPMKSTGGQVCQICGDNVGKTADGEPFVACDVCAFPVCRPCYEYERKDGNQSCPQCKTRYKRLNGSPAILGDREEDGDADDGASDFNYSSENQNQKQRIAERMLSWQMTYGRGEDSGAPNYDKEVSHNHIPLLTNGHEVSGELSAASPEHVSMASPGAGAGGGKRIPYASDVHQSSNVRVVDPVREFGSPGLGNVAWKERVDGWKMKQDKTVVPMSTGHAPSERGAGDIDAATDVLVDDSLLNDEARQPLSRKVSIPSSRINPYRMVIVLRLVILCIFLHYRITNPVRNAYALWLISVICEIWFAISWILDQFPKWLPVNRETYLDRLALRYDNEGEPSQLAAVDIFVSTVDPLKEPPLVTANTVLSILAVDYPIDKVSCYVSDDGAAML…
Potri.002G257900	PtiCesA4	PopGenIE	MAGLVTGSSQTLHAKDELRPPTRQSATLKKCRVCGDEIGVKEDGEVFVACHVCGFPVCRPCYEYERSEGNQSCPQCNTRYKRHKGCPRVPGDNDDEDANFDDFEDEFQIKHHDHDESNQKNVFSHTEIEHYNEQEMHPIRPAFSSAGSVAGKDLEGEKEGYSNAEWQERVEKWKVRQEKRGLVSKDDGGNDQGEEDEYLMAEARQPLWRKIPIPSSRINPYRIVIVLRLIILCFFFRFRILTPAYDAYALWLISVICEVWFGLSWILDQFPKWNPIERETYLDRLSMRFEREGEPNRLGPVDVFVSTVDPLKEPPIITANTVLSILSVDYPVDKVSCYVSDDGASMLLFDSLAETAEFARRWVPFCKKHNIEPRAPEFYFTQKIDYLKDKVHPNFVKER…
Potri.004G059600	PtiCesA8-B	PopGenIE	MMESGAPICHTCGEQVGHDANGELFVACHECNYPMCKSCFEFEIKEGRKVCLRCGSPYDEFETFIVVHIPENPFHLLVTHLFIYYSYANLCLLSPENLLDDVEKKGSGNQSTMASHLNDSQDVGIHARHISSVSTVDSEMNDEYGNPIWKNRVESWKDKKNKKKKSSPKTETEPAQVPPEQQMEDKPSAAASEPLSIVYPIPRNKLTPYRAVIIMRLVILGLFFHYRITNPVDSAFGLWLTSVICEIWFAFSWVLDQFPKWNPVNRETYIERLSARYEREGEPSQLAGVDFFVSTVDPLKEPPLITANTVLSILAVDYPVDKVSCYVSDDGAAMLSFESLVETAEFARKWVPFCKKYTIEPRAPEFYFSLKIDYLKDKVQPSFVKERRAMKRDYEEYKV…
Potri.005G027600	PtiCesA6-F	PopGenIE	MEVSAGLVAGSHNRNELVVIRRDGEFAPRSLERVSRQICHICGDDVGLTVDGELFVACNECAFPICRTCYEYERKEGNQVCPQCKTRFKRLKGCARVHGDDEEDGTDDLENEFNFDGRNSNRHDMQHHGGPESMLHYDPDLPHDLHHPLPRVPLLTNGQMVDDIPPEQHALVPSYMAPVGGDGKRIHPLPFSDSSLPAQPRSLDPSKDLAAYGYGSIAWKERMESWKQKQDKLQIMKRENGDYDDDDPDLPLMDEARQPLSRKMPIPSSQINPYRMIIIIRLVVLGFFFHYRVTHPVNDAFALWLISVICEIWFAVSWILDQFPKWLPIDRETYLDRLSLRYEKEGQPSQLSPVDIYVSTVDPLKEPPLVTANTVLSILAVDYPVDKISCYVSDDGAAM…
Potri.005G087500	PtiCesA6-A	PopGenIE	MNTGGRLIAGSHNRNEFVLINADENARIKSVKELSGQVCQICGDEIEITVDGEPFVACNECAFPVCRPCYEYERREGNQACPQCKTRYKRLKGSPRVEGDEEEDDTDDLEHEFDYGNLDGLSPEQVAEAMLSSRINTGRASHSNTYGIPTQGELDSSPLSSKIPLLTYGEEDAEISSDRHALIVPPHMSHGNRVHPTSFSDPSIPSQPRPMVPKKDIAVYGYGSVAWKDRMEDWKKRQNDKLQVVKHEGGYDGGNFEGDELDDPDLPMMDEGRQPLSRKLPIPSSKINPYRMIIILRLVILGIFFHYRILHPVNDAYGLWLTSVICEIWFGVSWILDQFPKWYPIERETYLDRLSLRYEKEGKPSELASVDIFVSTVDPMKEPPLITANTVLSILAVDY…
Potri.005G194200	PtiCesA6-C	PopGenIE	METKGRLIAGSHNRNEFVLINADEIARVTSVKELSGQICKICGDEIEITVDGEPFVACNECAFPVCRPCYEYERREGNQACPQCRTRYKRIKGSPRVDGDEEEEDTDDLENEFDIGINDRRDPHQVAEALLAARLNTGRGSQSNVSGFATPSEFDSASVVPEIPLLTYGEEDVGISSDKHALIIPPFRGKRIHPMPFPDSSMSLPPRPMDPNKDLAVYGYGTVAWKERMEEWRKKQSDKLQVVKHQGGKGGENNGGDELDDPDLPMMDEGRQPLSRKLPISSSKISPYRLIIILRLVILSLFFHYRILHPVNDAYGLWLTSVICEIWFAISWILDQFPKWFPIERETYLDRLSLRYEKEGKPSELASVDVFVSTVDPMKEPPLITANTVLSILAVDYPV…
Potri.006G052600	PtiCesA3-A	PopGenIE	MDLEGDATGPKKIQVCQICSDDIGKTVDGEPFVACHVCSFPVCRPCYEYERKDGNQSCPQCKTKYKRHKGSPPIQGEDANSDEVENKSNHHTSGVQDEKQKIERMMAWDSSSGRKEHLATTNYDRDVSLNHIPYLAGRRSVSGDLSAASPERYSLASPESGIRATMRDPTRDSGSLGFGNVAWRERIDGWKMKPEKNTAPMSVSNAPSEGRGGGDFDASTDVLMDDSLLNDEARQPLSRKVSIPSSRINPYRMVIVLRLVVLCIFLHYRLTNPVRDAYALWLISVICEIWFAISWILDQFPKWLPVNRETYLDRLSLRYEKEGEPSQLAAVDIFVSTVDPLKEPPLVTANTVLSILAVDYPVDKVSCYVSDDGAAMLTFEAISETSEFARKWVPFCKKY…
Potri.006G181900	PttiCesA7-A	PopGenIE	MEASAGLVAGSHNRNELVVIHGHEEHKPLKNLDGQVCEICGDEIGLTVDGDLFVACNECGFPACRPCYEYERREGTQNCPQCKTRYKRLKGSPRVEGDDDEDDLDDIEHEFIIEDEQDKNKYLTEAMLHGKMTYGRGHDDEENSHFPPVITGVRSRPVSGEFPIGSHGEQMLSSSLHKRVHPYPVSEPGSARWDAKKEGGWKERMDDWKMQQGNLGPEQEDDAEAAMLDEARQPLSRKVPIASSKINPYRMVIVARLIILAFFLRYRILHPVHDAIGLWLTSIVCEIWFAISWILDQFPKWLPIDRETYLDRLSLRYEREGEPNMLAPADIFVSTVDPMKEPPLVTGNTILSILAMDYPVEKISCYLSDDGASMCTFEAMSETAEFARKWVPFCKKYSI…
Potri.007G076500	PtiCesA6-B	PopGenIE	MNTGGRLIAGSHNRNEFVLINADENARIKSVQELSGQVCHICGDEIEITVDGEPFVACNECAFPVCRPCYEYERREGNQACPQCKTRYKRLKGSPRVEGDEEEDDIDDLEHEFDYGNFDGLSPEQVAEAMLSSRMNTGRASHSNISGIPTHGELDSSPLNSKIPLLTYGEEDTEISSDRHALIVPPSHGNRFHPISFPDPSIPLAQPRPMVPKKDIAVYGYGSVAWKDRMEDWKKRQNDKLQVVKHEGGHDNGNFEGDELDDPDLPMMDEGRQPLSRKLPIPSSKINPYRMIIILRLVVVGLFFHYRILHPVNDAYGLWLTSVICEIWFAVSWILDQFPKWYPIERETYLDRLSLRYEKEGKPSELASVDVFVSTVDPMKEPPLITANTVLSILAVDYP…
Potri.009G060800	PtiCesA3-C	PopGenIE	MESEGETGVKPMTSIVGQVCQICSDSVGKTVDGEPFVACDVCAFPVCRPCYEYERKDGNQSCPQCKTRYRRHKGSPAILGDREEDGDADDGAIDFNYSSENQNQKQKIAERMLSWQMTFGRGEDLGAPNYDKEVSHNHIPLITNGHEVSGELSAASPEHISMASPGAAGGKHIPYASDVHQSSNGRVVDPVREFGSPGLGNVAWKERVDGWKMKQDKNVVPMSTGHAPSERGVGDIDAATDVLVDDSLLNDEARQPLSRKVSIPSSRINPYRMVIVLRLIILCIFLHYRITNPVPNAYALWLISVICEIWFAISWILDQFPKWLPVNRETYLDRLALRYEHEGEPSQLAAVDIFVSTVDPLKEPPLVTANTVLSILAVDYPIDKVSCYVSDDGAAMLTF…
Potri.011G069600	PtiCesA8-A	PopGenIE	MMESGAPLCHSCGDQVGHDANGDLFVACHECNYHMCKSCFEYEIKEGRKVCLRCGSPYDENLLDDVEKKGSGNQSTMASHLNNSQDVGIHARHISSVSTVDSEMNDEYGNPIWKNRVESWKDKKNKKKKSNTKPETEPAQVPPEQQMEEKPSAEASEPLSIVYPIPRNKLTPYRAVIIMRLIILGLFFHYRITNPVDSAFGLWLTSVICEIWFAFSWVLDQFPKWNPVNREAFIDRLSARYEREGEPSQLAAVDFFVSTVDPLKEPPLITANTVLSILAVDYPVDKVSCYVSDDGAAMLTFESLVETAEFARKWVPFCKKFSIEPRAPEFYFSQKIDYLKDKVQPSFVKERRAMKRDYEEYKVRVNALVAKAQKTPDEGWTMQDGTPWPGNNTRDHPGM…
Potri.016G054900	PtiCesA3-B	PopGenIE	MNLLLTLGVLLVVQPKKIQVCQICSDDIGKTIDGEPFVACHVCAFPVCRPCYEYERKDGNQSCPQCKTKYKRHKGSPPIQGEEMGDADSEDVGNKSNHHISGVQDEKQKIERMLGWDSSSGRKEHLATTNYDKDGSLNHIPYLAGRRSVSGDLSAASPERYSMASPESGIRANIRVVDPTRDSGSLGFGNVAWRERIDGWKMKPEKNTAPMSVSNAPSEGRGGGDFDASTDVLMDDSLLNDEARQPLSRKVSIPSSRINPYRMVIVLRLVVLCIFLHYRLTNPVRNAYALWLISVICEIWFAISWILDQFPKWLPVNRETYLDRLSLRYEKEGEPSQLAAVDIFVSTVDPLKEPPLVTANTVLSILAVDYPVDKVSCYVSDDGAAMLTFETMSETSEFA…
Potri.018G029400	PtiCesA1-A	PopGenIE	MEANAGMVAGSYRRNELVRIRHDSDSGPKPLKNLNGQTCQICGDNVGVTENGDIFVACNECAFPVCRPCYEYERKDGTQSCPQCKTRYRRHKGSPRVDGDEDEDGVDDLENEFNYAQGIGNAKHQWQGDDIELSSSSRHESQPIPLLTNGQPVSGEIPCATPDNQSVRTTSGPLGPAERNVHSSPYIDPRQPVHVRIVDPSKDLNSYGLGNVDWKERVEGWKLKQDKNMMQMTNRYSEGKGDMEGTGSNGDELQMADDARQPMSRVVPISSSYLTPYRVVIILRLIILGFFLQYRVTHPVKDAYGLWLTSVICEIWFALSWLLDQFPKWMPINRETYLDRLALRYDREGEPSQLAPIDIFVSTVDPMKEPPLVTANTVLSILAVDYPVDKVSCYVSDDG…
Q2IB39	EuGrCesA5	GenBank	MEANGGLVAGSYKRNELVRIRHDSDGGPKPLKNLNGQICQICGDTVGLTASGDVFVACNECAFPVCRPCYEYERKDGNQSCPQCKSRYKRHKGSPRVDGDDDEDEVDDLENEFNYAQGTSAARQQWQGEDPDLSSSSRHESRHPIPLLTNGQPMSGEIPCASIDSQSVRTTSGPLGPSDKHVHSLPYVDPRQPVPVRIVDPSKDLNTYGLGNVDWKERVEGWNLNKRKNMTQMPNKYHEGKNDIEGTGSNGEELQMADDARQPMSRVVPISSSHLTPYRVVIILRLIILGFFLQYRVTHPVKDAYPLWLTSVICEIWFALSWLLDQFPKWSPINRETYLDRLALRHDREGEPSQLAPVDVFVSTVDPLKEPPLITANTVLSILAVDYPVDKVSCYVSDD…
Q2IB40	EuGrCesA4	GenBank	MESEGETGGKSMKILGGQVCQICGDNVGKSVDGESFVACSVCAFPVCRPCYEYERKDGNQSCPQCKTRYKRHRGSPAILGDQEEDADADDSVSDFNYSENQNLNRKTEERILSWHMQNGQNEDVSAPNYDKEVSHNHIPRLTSGQEVSGELSAASPERLPVASPDVGAGKRIHSLPYVADANQSPNIRVVDPVREFGSSGLNNVAWKERVDGWKMKQEKNVAPMSTAQATSERGVGDIDASTDVLVDDSLLNDEARQPLSRKVSVPSSRINPYRMVIVLRLIILSIFLHYRITNPVPNAYALWLISVICEIWFAISWILDQFPKWFPVNRETYLDRLAIRYDREGEPSQLAAVDIFVSTVDPLKEPPLVTANTVLSILAVDYPVDKVSCYVSDDGTAML…
Q2IB41	EuGrCesA3	GenBank	MEAGAGLVAGSHNRNELVVIHGHEESKPLKNLDGQVCEICGDEVGLTVDGDLFVACNECGFPVCRPCYEYERREGSQLCPQCKTRYKRLKGSPRVEGDDDEEDIDDLEHEFNIEDEQNKHKYMAEAMLHGKMSYGRGPEDDDNAQFPSVIAGGRSRPVSGEFPISSYGHGEMPSSLHKRVHPYPISEPGSERWDEKKEGGWKERMDDWKLQQGNLGPEPDDINDPDMAMIDEAGQPLSRKVPIASSKINPYRMVIVARLAILAFFLRYRILNPVHDAFGLWLTSIICEIWFAFSWILDQFPKWFPIDRETYLDRLSLRYEREGEPNMLSPVDVFVSTVDPMKEPPLVTGNTVLSILAMDYPVDKISCYVSDDGASMLTFESLSETAEFARKWVPFCKKF…
Q2IB42	EuGrCesA2	GenBank	MSGFAVGSHSRNELHVTNGGAADEHRSPPRQNAARTCRVCGDEIGLKDDGAPFVACHECGFPVCRPCYVYERSDGTQCCPQCNARYKRHKGCPRVAGDDEDDHFEGEDFEDEFQIRNRGENEVRPTGFDRSENGDSHAPQVHPNGQVFSSAGSVVGAELEGEGNAEWKERIEKWKIRQEKRGLVGKDDGGNGDGEEDDYLMAEARQPLSRKVPISSSKISPYRIVIVLRLVVLGFFLHFRILTPATDAFPLWLISVICETWFALSWILDQFPKWNPIDRETYLDRLSIRFEREGEPSRLAPVDVFVSSVDPLKEPPIITANTVLSILAVDYPVDKVCCYVSDDGASMLLFDTLSETAEFARRWVPFCKKYSIEPRTPEFYFSQKIDYLKDKVEPSFVKE…
Q2IB43	EuGrCesA1	GenBank	MMESGVPLCNTCGEAVGVDEKGEVFVACQECNFAICKACVEYEIKEGKKACLRCGTPFEANSMADAERNELGSRSTMAAQLNDPQDTGIHARHISSVSTLDSEYNDETGNPIWKNRVESWKDKKNKKKKAPTKAEKEAQVPPEQQMEEKQIADASEPLSTVIPIAKSKLAPYRTVIIMRLIILALFFHYRVTHPVDSAYPLWLTSIICEIWFAYSWVLDQFPKWSPVNRITHVDRLSARYEKEGEPSELAAVDFFVSTVDPMKEPPLITANTVLSILAVDYPVDKVSCYLSDDGAAMLSFESLVETADFARKWVPFCKKYSIEPRAPEFYFSQKIDYLKDKIQPSFVKERRAMKRDYEEFKVRVNALVAKAQKAPEEGWSMQDGTPWPGNNSRDHPGMI…
Q5JN63	OrysjCesA4	GenBank	MMESGVPPCAACGDDAHAACRACSYALCKACLDEDAAEGRTTCARCGGEYGAPDPAHGQGAVVEEEVEESHEPAAGGVRERVTMASQLSDHQDEGVHARTMSTHARTISSVSGVGSELNDESGKPIWKNRVESWKEKKKEKKASAKKAAAKAQAPPVEEQIMDEKDLTDAYEPLSRIIPISKNKLTPYRAVIIMRLVVLGLFFHYRITNPVYSAFGLWMTSVICEIWFGFSWILDQFPKWCPINRETYVDRLIARYGDGEDSGLAPVDFFVSTVDPLKEPPLITANTVLSILAVDYPVEKISCYVSDDGSAMLTFESLAETAEFARRWVPFCKKYSIEPRAPEFYFSQKIDYLKDKIHPSFVKERRAMKRDYEEYKVRINALVAKAQKTPEEGWIMQDG…
Q6AT26	OrysjCesA1	GenBank	MAANAGMVAGSRNRNEFVMIRPDGDAPPPAKPGKSVNGQVCQICGDTVGVSATGDVFVACNECAFPVCRPCYEYERKEGNQCCPQCKTRYKRHKGSPRVQGDEEEEDVDDLDNEFNYKHGNGKGPEWQIQRQGEDVDLSSSSRHEQHRIPRLTSGQQISGEIPDASPDRHSIRSGTSSYVDPSVPVPVRIVDPSKDLNSYGINSVDWQERVASWRNKQDKNMMQVANKYPEARGGDMEGTGSNGEDMQMVDDARLPLSRIVPIPSNQLNLYRIVIILRLIILMFFFQYRVTHPVRDAYGLWLVSVICEIWFALSWLLDQFPKWYPINRETYLDRLALRYDREGEPSQLAPIDVFVSTVDPLKEPPLITANTVLSILAVDYPVDKVSCYVSDDGSAMLTF…
Q6UDF1	ZeaCesA10	GenBank	MDAGSVTGGLAAGSHMRDELHVMRAREEPNAKVRSADVKTCRVCADEVGTREDGQPFVACAECGFPVCRPCYEYERSEGTQCCPQCNTRYKRQKGCPRVEGDEEEGPEMDDFEDEFPAKSPKKPHEPVAFDVYSENGEHPAQKWRTGGQTLSSFTGSVAGKDLEAEREMEGSMEWKDRIDKWKTKQEKRGKLNHDDSDDDDDKNEDEYMLLAEARQPLWRKVPIPSSMINPYRIVIVLRLVVLCFFLKFRITTPATDAVPLWLASVICELWFAFSWILDQLPKWAPVTRETYLDRLALRYDREGEACRLSPIDFFVSTVDPLKEPPIITANTVLSILAVDYPVDRVSCYVSDDGASMLLFDALSETAEFARRWVPFCKKFAVEPRAPEFYFSQKIDYLK…
Q6YVM4	OrysjCesA6	GenBank	MEASAGLVAGSHNRNELVVIRRDGGGGGGVGGRRAAEAKAACQICGDDVGEGPDGEPFVACNECAFPVCRNCYDYERREGSQACPQCKTRFKRLKGCPRVAGDEEEDGVDDLEGEFGLDGREDDPQYIAESMLRANMSYGRGGDLQPFQPIPNVPLLTNGQMVDDIPPEQHALVPSYMGGGGGGGKRIHPLPFADPSVPVQPRSMDPSKDLAAYGYGSVAWKERMEGWKQKQERMQQLRSEGGGDWDGDGDADLPLMDEARQPLSRKVPISSSRINPYRMIIIIRLVVLGFFFHYRVMHPVNDAFALWLISVICEIWFAMSWILDQFPKWLPIERETYLDRLSLRFDKEGQPSQLAPVDFFVSTVDPSKEPPLVTANTVLSILSVDYPVEKVSCYVSDD…
Q8L778	ArathCesA5	GenBank	MNTGGRLIAGSHNRNEFVLINADESARIRSVEELSGQTCQICGDEIELSVDGESFVACNECAFPVCRPCYEYERREGNQSCPQCKTRYKRIKGSPRVEGDEEDDGIDDLDFEFDYSRSGLESETFSRRNSEFDLASAPPGSQIPLLTYGEEDVEISSDSHALIVSPSPGHIHRVHQPHFPDPAAHPRPMVPQKDLAVYGYGSVAWKDRMEEWKRKQNEKYQVVKHDGDSSLGDGDDADIPMMDEGRQPLSRKVPIKSSKINPYRMLIVLRLVILGLFFHYRILHPVNDAYALWLISVICEIWFAVSWVLDQFPKWYPIERETYLDRLSLRYEKEGKPSELAGVDVFVSTVDPMKEPPLITANTVLSILAVDYPVDRVACYVSDDGAAMLTFEALSETAE…
Q8LPK5	ArathCesA8	GenBank	MMESRSPICNTCGEEIGVKSNGEFFVACHECSFPICKACLEYEFKEGRRICLRCGNPYDENVFDDVETKTSKTQSIVPTQTNNTSQDSGIHARHISTVSTIDSELNDEYGNPIWKNRVESWKDKKDKKSKKKKKDPKATKAEQHEAQIPTQQHMEDTPPNTESGATDVLSVVIPIPRTKITSYRIVIIMRLIILALFFNYRITHPVDSAYGLWLTSVICEIWFAVSWVLDQFPKWSPINRETYIDRLSARFEREGEQSQLAAVDFFVSTVDPLKEPPLITANTVLSILALDYPVDKVSCYVSDDGAAMLSFESLVETADFARKWVPFCKKYSIEPRAPEFYFSLKIDYLRDKVQPSFVKERRAMKRDYEEFKIRMNALVAKAQKTPEEGWTMQDGTSWP…
Q9AV71	OrysjCesA7	GenBank	MDTASVTGGEHKGKEKTCRVCGEEVAAREDGKPFVACAECGFPVCKPCYEYERSEGTQCCPQCNTRYKRHKGCPRVEGDEDDGGDMDDFEEEFQIKSPTKQKPPHEPVNFDVYSENGEQPAQKWRPGGPALSSFTGSVAGKDLEQEREMEGGMEWKDRIDKWKTKQEKRGKLNRDDSDDDDDKNDDEYMLLAEARQPLWRKVPIPSSKINPYRIVIVLRLVVLCFFLKFRITTPAMDAVPLWLASVICELWFALSWILDQLPKWSPVTRETYLDRLALRYERDGEPCRLAPIDFFVSTVDPLKEPPIITANTVLSILAVDYPVDRVSCYVSDDGASMLLFDTLSETAEFARRWVPFCKKFTIEPRAPEFYFSQKIDYLKDKVQPTFVKERRAMKREYEE…
Q9LLI1	ZeaCesA9	GenBank	MEGDADGVKSGRRGGGQVCQICGDGVGTTAEGDVFTACDVCGFPVCRPCYEYERKDGTQACPQCKNKYKRHKGSPAIRGEEGDDTDADDASDFNYPASGNDDQKQKIADRMRSWRMNAGGSGDVGRPKYDSGEIGLTKYDSGEIPRGYIPSVTNSQISGEIPGASPDHHMMSPTGNIGRRAPFPYMNHSSNPSREFSGSVGNVAWKERVDGWKMKQDKGTIPMTNGTSIAPSEGRGVGDIDASTDYNMEDALLNDETRQPLSRKVPLPSSRINPYRMVIVLRLIVLSIFLHYRITNPVRNAYPLWLLSVICEIWFALSWILDQFPKWFPINRETYLDRLALRYDREGEPSQLAAVDIFVSTVDPMKEPPLVTANTVLSILAVDYPVDKVSCYVSDDGAA…
Q9LLI2	ZeaCesA8	GenBank	MEASAGLVAGSHNRNELVVIRRDRESGAAGGGAARRAEAPCQICGDEVGVGFDGEPFVACNECAFPVCRACYEYERREGSQACPQCRTRYKRLKGCPRVAGDEEEDGVDDLEGEFGLQDGAAHEDDPQYVAESMLRAQMSYGRGGDAHPGFSPVPNVPLLTNGQMVDDIPPEQHALVPSYMSGGGGGGKRIHPLPFADPNLPVQPRSMDPSKDLAAYGYGSVAWKERMEGWKQKQERLQHVRSEGGGDWDGDDADLPLMDEARQPLSRKVPISSSRINPYRMIIVIRLVVLGFFFHYRVMHPAKDAFALWLISVICEIWFAMSWILDQFPKWLPIERETYLDRLSLRFDKEGQPSQLAPIDFFVSTVDPTKEPPLVTANTVLSILSVDYPVEKVSCYVS…
Q9LLI3	ZeaCesA7	GenBank	MEASAGLVAGSHNRNELVVIRRDGDPGPKPPREQNGQVCQICGDDVGLAPGGDPFVACNECAFPVCRDCYEYERREGTQNCPQCKTRYKRLKGCQRVTGDEEEDGVDDLDNEFNWDGHDSQSVAESMLYGHMSYGRGGDPNGAPQAFQLNPNVPLLTNGQMVDDIPPEQHALVPSFMGGGGKRIHPLPYADPSLPVQPRSMDPSKDLAAYGYGSVAWKERMENWKQRQERMHQTGNDGGGDDGDDADLPLMDEARQQLSRKIPLPSSQINPYRMIIIIRLVVLGFFFHYRVMHPVNDAFALWLISVICEIWFAMSWILDQFPKWFPIERETYLDRLSLRFDKEGQPSQLAPIDFFVSTVDPLKEPPLVTTNTVLSILSVDYPVDKVSCYVSDDGAAMLT…
Q9LLI4	ZeaCesA6	GenBank	MDQRNGQVCQICGDDVGRNPDGEPFVACNECAFPICRDCYEYERREGTQNCPQCKTRFKRFKGCARVPGDEEEDGVDDLENEFNWSDKHDSQYLAESMLHAHMSYGRGADLDGVPQPFHPIPNVPLLTNGQMVDDIPPDQHALVPSFVGGGGKRIHPLPYADPNLPVQPRSMDPSKDLAAYGYGSVAWKERMESWKQKQERMHQTRNDGGGDDGDDADLPLMDEARQPLSRKIPLPSSQINPYRMIIIIRLVVLCFFFHYRVMHPVPDAFALWLISVICEIWFAMSWILDQFPKWFPIERETYLDRLSLRFDKEGHPSQLAPVDFFVSTVDPLKEPPLVTANTVLSILSVDYPVDKVSCYVSDDGAAMLTFEALSETSEFAKKWVPFCKRYSLEPRAPE…
Q9LLI5	ZeaCesA5	GenBank	MDGGDATNSGKHVAGQVCQICGDGVGTAADGDLFTACDVCGFPVCRPCYEYERKDGTQACPQCKTKYKRHKGSPPVHGEENEDVDADDVSDYNYQASGNQDQKQKIAERMLTWRTNSRGSDIGLAKYDSGEIGHGKYDSGEIPRGYIPSLTHSQISGEIPGASPDHMMSPVGNIGRRGHQFPYVNHSPNPSREFSGSLGNVAWKERVDGWKMKDKGAIPMTNGTSIAPSEGRGVADIDASTDYNMEDALLNDETRQPLSRKVPIPSSRINPYRMVIVLRLAVLCIFLRYRITHPVNNAYPLWLLSVICEIWFALSWILDQFPKWSPINRETYLDRLALRYDREGEPSQLAPVDIFVSTVDPMKEPPLVTANTVLSILAVDYPVDKVSCYVSDDGAAMLT…
Q9LLI6	ZeaCesA4	GenBank	MEGDADGVKSGRRGGGQVCQICGDGVGTTAEGDVFAACDVCGFPVCRPCYEYERKDGTQACPQCKTKYKRHKGSPAIRGEEGDDTDADSDFNYLASGNEDQKQKIADRMRSWRMNVGGSGDVGRPKYDSGEIGLTKYDSGEIPRGYIPSVTNSQISGEIPGASPDHHMMSPTGNIGKRAPFPYVNHSPNPSREFSGSIGNVAWKERVDGWKMKQDKGTIPMTNGTSIAPSEGRGVGDIDASTDYNMEDALLNDETRQPLSRKVPLPSSRINPYRMVIVLRLIVLSIFLHYRITNPVRNAYPLWLLSVICEIWFALSWILDQFPKWFPINRETYLDRLALRYDREGEPSQLAAVDIFVSTVDPMKEPPLVTANTVLSILAVDYPVDKVSCYVSDDGAAML…
Q9LLI8	ZeaCesA2	GenBank	MAANKGMVAGSHNRNEFVMIRHDGDAPVPAKPTKSANGQVCQICGDTVGVSATGDVFVACNECAFPVCRPCYEYERKEGNQCCPQCKTRYKRQKGSPRVHGDDEEEDVDDLDNEFNYKQGNGKGPEWQLQGDDADLSSSARHDPHHRIPRLTSGQQISGEIPDASPDRHSIRSPTSSYVDPSVPVPVRIVDPSKDLNSYGLNSVDWKERVESWRVKQDKNMLQVTNKYPEARGDMEGTGSNGEDMQMVDDARLPLSRIVPISSNQLNLYRIVIILRLIILCFFFQYRISHPVRNAYGLWLVSVICEVWFALSWLLDQFPKWYPINRETYLDRLALRYDREGEPSQLAPIDVFVSTVDPLKEPPLITANTVLSILAVDYPVDKVSCYVSDDGSAMLTFES…
Q9LLI9	ZeaCesA1	GenBank	MAANKGMVAGSHNRNEFVMIRHDGDVPGSAKPTKSANGQVCQICGDSVGVSATGDVFVACNECAFPVCRPCYEYERKEGNQCCPQCKTRYKRQKGSPRVHGDEDEEDVDDLDNEFNYKQGSGKGPEWQLQGDDADLSSSARHEPHHRIPRLTSGQQISGEIPDASPDRHSIRSPTSSYVDPSVPVPVRIVDPSKDLNSYGLNSVDWKERVESWRVKQDKNMMQVTNKYPEARGGDMEGTGSNGEXMQMVDDARLPLSRIVPISSNQLNLYRVVIILRLIILCFFFQYRVSHPVRDAYGLWLVSVICEVWFALSWLLDQFPKWYPINRETYLDRLALRYDREGEPSQLAPIDVFVSTVDPLKEPPLITANTVLSILSVDYPVDKVSCYVSDDGSAMLTFE…
Q9SJ22	ArathCesA9	GenBank	MNTGGRLIAGSHNRNEFVLINADDTARIRSAEELSGQTCKICRDEIELTDNGEPFIACNECAFPTCRPCYEYERREGNQACPQCGTRYKRIKGSPRVEGDEEDDDIDDLEHEFYGMDPEHVTEAALYYMRLNTGRGTDEVSHLYSASPGSEVPLLTYCDEDSDMYSDRHALIVPPSTGLGNRVHHVPFTDSFASIHTRPMVPQKDLTVYGYGSVAWKDRMEVWKKQQIEKLQVVKNERVNDGDGDGFIVDELDDPGLPMMDEGRQPLSRKLPIRSSRINPYRMLIFCRLAILGLFFHYRILHPVNDAFGLWLTSVICEIWFAVSWILDQFPKWYPIERETYLDRLSLRYEKEGKPSELAPVDVFVSTVDPLKEPPLITANTVLSILAVDYPVEKVACYV…
Q9SKJ5	ArathCesA10	GenBank	MVAGSYRRYEFVRNRDDSDDGLKPLKDLNGQICQICGDDVGLTKTGNVFVACNECGFPLCQSCYEYERKDGSQCCPQCKARFRRHNGSPRVEVDEKEDDVNDIENEFDYTQGNNKARLPHRAEEFSSSSRHEESLPVSLLTHGHPVSGEIPTPDRNATLSPCIDPQLPGIYQLLLLPVRILDPSKDLNSYGLVNVDWKKRIQGWKLKQDKNMIHMTGKYHEGKGGEFEGTGSNGDELQMVDDARLPMSRVVHFPSARMTPYRIVIVLRLIILGVFLHYRTTHPVKDAYALWLTSVICEIWFAFSWLLDQFPKWYPINRETFLDRLALRYDRDGEPSQLAPVDVFVSTVDPMKEPPLVTANTVLSILAVDYPVDKVACYVSDDGSAMLTFEALSETAEFS…
Q9SWW6	ArathCesA7	GenBank	MEASAGLVAGSHNRNELVVIHNHEEPKPLKNLDGQFCEICGDQIGLTVEGDLFVACNECGFPACRPCYEYERREGTQNCPQCKTRYKRLRGSPRVEGDEDEEDIDDIEYEFNIEHEQDKHKHSAEAMLYGKMSYGRGPEDDENGRFPPVIAGGHSGEFPVGGGYGNGEHGLHKRVHPYPSSEAGSEGGWRERMDDWKLQHGNLGPEPDDDPEMGLIDEARQPLSRKVPIASSKINPYRMVIVARLVILAVFLRYRLLNPVHDALGLWLTSVICEIWFAVSWILDQFPKWFPIERETYLDRLSLRYEREGEPNMLAPVDVFVSTVDPLKEPPLVTSNTVLSILAMDYPVEKISCYVSDDGASMLTFESLSETAEFARKWVPFCKKFSIEPRAPEMYFTLK…
Q67BC7	ZeaCesA12	GenBank	MEASAGLVAGSHNRNELVLIRGHEDPKPLRALSGQVCEICGDEVGLTVDGDLFVACNECGFPVCRPCYEYERREGTQNCPQCKTRYKRLKGSPRVAGDDDEEDIDDLEHEFNIDDENQQRQLEGNMQNSQITEAMLHGRMSYGRGPDDGDGNNTPQIPPIITGSRSVPVSGEFPITNGYGHGEVSSSLHKRIHPYPVSEPGSAKWDEKKEVSWKERMDDWKSKQGILGGGADPEDMDADVALNDEARQPLSRKVSIASSKVNPYRMVIVVRLVVLAFFLRYRILHPVPDAIGLWLVSIICEIWFAISWILDQFPKWFPIDRETYLDRLSLRYEREGEPSLLSAVDLFVSTVDPLKEPPLVTANTVLSILAVDYPVDKVSCYVSDDGASMLTFESLSETA…
Q67BC8	ZeaCesA11	GenBank	MMESAAAQSCAACGDDARAACRACSYALCRACLDEDAAEGRTTCARCGGDYAAINPARASEGTEAEEEVVENHHTAGGLRERVTMGSHLNDRQDEVSHARTMSSLSGIGSELNDESGKPIWKNRVESWKEKKNEKKASAKKTAAKAQPPPVEEQIMDEKDLTDAYEPLSRVIPISKNKLTPYRAVIIMRLIVLGLFFHYRITNPVNSAFGLWMTSVICEIWFGFSWILDQFPKWYPINRETYVDRLIARYGDGEESGLAPVDFFVSTVDPLKEPPLITANTVLSILAVDYPVEKISCYVSDDGSAMLTFESLAETAEYARKWVPFCKKYAIEPRAPEFYFSQKIDYLKDKIHPSFVKERRAMKRDYEEYKVRINALVAKAQKTPDEGWIMQDGTPWPGN…
Q69P5	OrysjCesA9	GenBank	MEASAGLVAGSHNRNELVLIRGHEEPKPLRALSGQVCEICGDEVGRTVDGDLFVACNECGFPVCRPCYEYERREGTQNCPQCKTRYKRLKGSPRVPGDEDEEDIDDLEHEFNIDDEKQKQLQQDQDGMQNSHITEAMLHGKMSYGRGPDDGDGNSTPLPPIITGARSVPVSGEFPISNSHGHGEFSSSLHKRIHPYPVSEPGSAKWDEKKEVSWKERMDDWKSKQGIVAGGAPDPDDYDADVPLNDEARQPLSRKVSIASSKVNPYRMVIILRLVVLGFFLRYRILHPVPDAIPLWLTSIICEIWFAVSWILDQFPKWYPIDRETYLDRLSLRYEREGEPSLLSAVDLFVSTVDPLKEPPLVTANTVLSILAVDYPVDKVSCYVSDDGASMLTFESLSE…
Q84JA6	ArathCesA4	GenBank	MEPNTMASFDDEHRHSSFSAKICKVCGDEVKDDDNGQTFVACHVCVYPVCKPCYEYERSNGNKCCPQCNTLYKRHKGSPKIAGDEENNGPDDSDDELNIKYRQDGSSIHQNFAYGSENGDYNSKQQWRPNGRAFSSTGSVLGKDFEAERDGYTDAEWKERVDKWKARQEKRGLVTKGEQTNEDKEDDEEEYLDAEARQPLWRKVPISSSKISPYRIVIVLRLVILVFFFRFRILTPAKDAYPLWLISVICEIWFALSWILDQFPKWFPINRETYLDRLSMRFERDGEKNKLAPVDVFVSTVDPLKEPPIITANTILSILAVDYPVNKVSCYVSDDGASMLLFDTLSETSEFARRWVPFCKKYNVEPRAPEFYFSEKIDYLKDKVQTTFVKDRRAMKREY…
Q84M43	OrysjCesA2	GenBank	MDGAKSGKQCHVCQICGDGVGTAADGELFTACDVCGFPVCRPCYEYERKDGSQACPQCKTKYKRHKGSPPILGDESDDVDADDASDVNYPTSGNQDHKHKIAERMLTWRMNSGRNDDIVHSKYDSGEIGHPKYDSGEIPRIYIPSLTHSQISGEIPGASPDHMMSPVGNIGRRGHPFPYVNHSPNPSREFSGSLGNVAWKERVDGWKMKDKGAIPMANGTSIAPSEGRGVGDIDASTDYNMEDALLNDETRQPLSRKVPISSSRINPYRMVIVLRLIVLCIFLHYRITNPVRNAYPLWLLSVICEIWFALSWILDQFPKWSPINRETYLDRLALRYDREGEPSQLAPVDIFVSTVDPMKEPPLVTANTVLSILAVDYPVDKVSCYVSDDGAAMLTFDAL…
Q84ZN6	OrysjCesA8	GenBank	MDGDADAVKSGRHGSGQACQICGDGVGTTAEGDVFAACDVCGFPVCRPCYEYERKDGTQACPQCKTKYKRHKGSPAIRGEEGEDTDADDVSDYNYPASGSADQKQKIADRMRSWRMNAGGGGDVGRPKYDSGEIGLTKYDSGEIPRGYIPSVTNSQISGEIPGASPDHHMMSPTGNIGKRAPFPYVNHSPNPSREFSGSIGNVAWKERVDGWKLKQDKGAIPMTNGTSIAPSEGRGVGDIDASTDYNMEDALLNDETRQPLSRKVPLPSSRINPYRMVIVLRLVVLSIFLHYRITNPVRNAYPLWLLSVICEIWFALSWILDQFPKWFPINRETYLDRLALRYDREGEPSQLAAVDIFVSTVDPMKEPPLVTANTVLSILAVDYPVDKVSCYVSDDGAA…
Q94JQ6	ArathCesA6	GenBank	MNTGGRLIAGSHNRNEFVLINADENARIRSVQELSGQTCQICRDEIELTVDGEPFVACNECAFPVCRPCYEYERREGNQACPQCKTRFKRLKGSPRVEGDEEEDDIDDLDNEFEYGNNGIGFDQVSEGMSISRRNSGFPQSDLDSAPPGSQIPLLTYGDEDVEISSDRHALIVPPSLGGHGNRVHPVSLSDPTVAAHPRPMVPQKDLAVYGYGSVAWKDRMEEWKRKQNEKLQVVRHEGDPDFEDGDDADFPMMDEGRQPLSRKIPIKSSKINPYRMLIVLRLVILGLFFHYRILHPVKDAYALWLISVICEIWFAVSWVLDQFPKWYPIERETYLDRLSLRYEKEGKPSGLSPVDVFVSTVDPLKEPPLITANTVLSILAVDYPVDKVACYVSDDGAA…
Q851L8	OrysjCesA5	GenBank	MEASAGLVAGSHNRNELVVIRRDGEPGPKPVKHTNGQVCQICGDDVGLTPDGEPFVACNECAFPVCRDCYEYERREGTQNCPQCKTRFKRLKGCARVPGDEEEEDVDDLENEFNWRDKTDSQYVAESMLHGHMSYGRGGDLDGVPQHFQPIPNVPLLTNGEMADDIPPEQHALVPSFMGGGGKRIHPLPYADPNLPVQPRSMDPSKDLAAYGYGSVAWKERMESWKQKQERLHQMRNDGGGKDWDGDGDDADLPLMDEARQPLSRKIPISSSLVNPYRMIIIIRLVVLGFFFHYRVMHPVPDAFALWLISVICEIWFAMSWILDQFPKWFPIERETYLDRLTLRFDKEGQQSQLAPVDFFVSTVDPMKEPPLVTANTVLSILAVDYPVDKVSCYVSDDG…
Q941L0	ArathCesA3	GenBank	MESEGETAGKPMKNIVPQTCQICSDNVGKTVDGDRFVACDICSFPVCRPCYEYERKDGNQSCPQCKTRYKRLKGSPAIPGDKDEDGLADEGTVEFNYPQKEKISERMLGWHLTRGKGEEMGEPQYDKEVSHNHLPRLTSRQDTSGEFSAASPERLSVSSTIAGGKRLPYSSDVNQSPNRRIVDPVGLGNVAWKERVDGWKMKQEKNTGPVSTQAASERGGVDIDASTDILADEALLNDEARQPLSRKVSIPSSRINPYRMVIMLRLVILCLFLHYRITNPVPNAFALWLVSVICEIWFALSWILDQFPKWFPVNRETYLDRLALRYDREGEPSQLAAVDIFVSTVDPLKEPPLVTANTVLSILAVDYPVDKVSCYVSDDGAAMLSFESLAETSEFARKW…
V5K8B7	BetlumCesA2	GenBank	MESEGETVGKSTKNLVGHVCQICGDNVGKTVDGEPFIACDVCAFPVCRPCYEYERKDGNQSCPQCKTRYKRHKGSPAILGDREEDVDADEVASDFNYTSEDQNQKQKIAERMLSWHMTYGRGEDVVVAPTYDKEVSHNHIPLLTNGTEVSGELSAASPEHLSMASPGVGGGGKRVHPIAYGSDVNQSPNIRVMDPVREFGSPGLGNVAWKERVDGWKMKQEKNVVPMSTGQATSERGAGDIDASTDVLVDDSLLNDEARQPLSRKVSIPSSRINPYRMVIVLRLVVLSIFLHYRITNPVPNAYALWLISVICEIWFAISWILDQFPKWLPVNRETYLDRLSLRYDREGEVSQLAAVDIFVSTVDPLKEPPLVTANTVLSILAVDYPVDKVSCYVSDDGA…
V5K8K3	BetlumCesA7	GenBank	MEANAGMVAGSHKRNELVRIRHDSDSGPKPLKHLNGQICQICGDSVGLTASGDVFVACNECAFPVCRPCYEYERKDGNQACPQCKTRYKRHKGSPRVDGDDDEDDVDDLENEFNYTQGNSKARRQWQGEDADLSSSSRHEAQQPIPLLMNGQPMSGEIPSAISDNQSVRTTSGPLGPSEKHVHSLPYIDPKQPVPVRIVDPSKDLNSYGLGNVDWKERVEGWKLKQEKNMMQMSSRYAEGKGDMEGTGSNGEELQMADDARQPLSRVVPISSSHLTPYRIVIILRLIILGFFLQYRVTHPVKDAYPLWLTSIICEIWFALSWLLDQFPKWSPINRETYLDRLALRYDREGEPSQLAPVDVFVSTVDPLKEPPLVTANTVLSILAVDYPVDKVSCYVSDD…
V5K8R1	BetlumCesA8	GenBank	MDTKGRLIAGSHNRNEFILINADEVARVTSVKELSGQICQICGDEIEITVDGEPFVACNECAFPVCRPCYEYERREGNQACPQCKTRFKRIKGCPRVEGDEEEEDTDDLENEFDIGSNSHNIAEAMLSARLNVGRGSHATIATPSELDSASVAPEIPLLTYGGHEDAGISSDKHALIVPPFMSHGKRIHPMPISDSSMSFQARPLDPKKDLAVYGYGTVAWKERMEEWKKKQNEKLQVVKHQGGDSGGNHDGDEPDDPDLPMMDEGRQPLWRKLTIPSSKINPYRMIILIRIVILGLFFQYRITHPVNDAYGLWLTSVICEIWFAVSWIFDQFPKWCPIVRETYLDRLSLRYEKEGKPSGLADIDIFVSTVDPMKEPPLITANTVLSILAVDYPVDKVA…

## Sheet: Suppl. table_S2
Table S2 - GenBank accession numbers of MYB genes
Name	Accession number
PtMYB1	AY356372
PgMYB5	BT101254
Pg MYB8	BT108136
PgMYB12	GE481409
PgMYB13	BT118999
PgMYB22	BT102368

## Sheet: Suppl. table_S3
Table S3 - Conditions of protein induction and production.
	Growth Temperature (oC)	Time of Induction (hr)	IPTG Concentration (mM)	Protein Soluble	Purified from Inclusion Bodies
PtMYB1	25	5	0.1	Yes
PgMYB5	25	2	1	Yes
PgMYB8*	37	2	0.4	No	Yes
PgMYB12	25	4	0.1	No	Yes
PgMYB13	25	3	1	Yes
PgMYB22	37	3	1	No	Yes
Details provided in Bomal et al 2014 Journal of Experimental Botany /doi:10.1093/jxb/ert398

## Sheet: Suppl. table_S4
Table S4 - The fragments of the PGCesA3 promoter used as probes in the electrophoretic mobility shift assay.
Gene	Sequence position	Cis-element (m = mutated)	Sequence (AC or mAC in capital letters)
PgCesA3	CesA -940 to -911	AC-I like	ggtaaatACCTCCCgcAGCTACCataatat
PgCesA3	CesA -656 to -627	no cis-element	tcttagtacaataaaaacatgttaattgca
PgCesA3	canonical AC-I	AC-I	gatcctttatacccACCTACCagacacg
PgCesA3	mCesA -940 to -911	mAC-I like	ggtaaatAGGTGGGgcAGGTAGGataatat

## Sheet: Suppl. table_S5
Table S5 - Potential MYB binding sites on white spruce CesA3 promoter with score < 31.9. Motif id corresponds to labelled regions on figure 3.
Motif id	Transcription factor bibding site/ motif	Minimum	Maximum	Length	Direction	Sequence	SMRE	SMRE direction
68	AT1G09770/ATMYBCDC5/MP00028	-21	-11	11	reverse	AGCTTTGCGCT
67	AT5G04760/MP00055	-61	-52	10	forward	GTGATAATGG
66	AT2G47460/ATMYB12/MP00627	-78	-69	10	reverse	TTTCCTACCA
66	AT1G74650/ATMYB31/MP00235	-81	-67	15	reverse	CATTTCCTACCACCT
65	AT3G61250/AtMYB17/MP00114	-82	-68	15	forward	GAGGTGGTAGGAAAT
66	AT3G23250/ATMYB15/MP00375	-82	-62	21	reverse	GTCTTCATTTCCTACCACCTC
66	AT1G08810/AtMYB60/MP00132	-85	-67	19	reverse	CATTTCCTACCACCTCTGT
64	AT4G32730/ATMYB3R-1/MP00466	-128	-114	15	forward	CAAAACAGCCGTTCG
64	AT5G11510/AtMYB3R-4/MP00505	-128	-114	15	forward	CAAAACAGCCGTTCG
64	AT4G01680/MYB55/MP00427	-129	-116	14	forward	CCAAAACAGCCGTT
63	AT3G08500/AtMYB83/MP00336	-132	-122	11	reverse	TGTTTTGGTGA
63	AT5G10280/ATMYB92/MP00503	-133	-124	10	reverse	TTTTGGTGAA
62	AT5G14340/AtMYB40/MP00510	-133	-121	13	forward	TTCACCAAAACAG
63	AT4G38620/ATMYB4/MP00479	-133	-119	15	reverse	GGCTGTTTTGGTGAA
63	AT3G12820/AtMYB10/MP00352	-133	-118	16	reverse	CGGCTGTTTTGGTGAA
62	AT5G62320/ATMYB99/MP00577	-134	-122	13	forward	GTTCACCAAAACA
63	AT5G56110/AtMYB103/MP00564	-134	-120	15	reverse	GCTGTTTTGGTGAAC
63	AT4G17785/MYB39/MP00438	-134	-121	14	reverse	CTGTTTTGGTGAAC
63	AT1G16490/AtMYB58/MP00144	-135	-121	15	reverse	CTGTTTTGGTGAACC
62	AT4G28110/AtMYB41/MP00457	-137	-123	15	forward	CGGGTTCACCAAAAC
62	AT1G79180/AtMYB63/MP00249	-140	-120	21	forward	CGCCGGGTTCACCAAAACAGC
62	AT1G18570/AtMYB51/MP00147	-143	-123	21	forward	AACCGCCGGGTTCACCAAAAC
62	AT3G23250/ATMYB15/MP00375	-143	-123	21	forward	AACCGCCGGGTTCACCAAAAC
	TATABox	-147	-142	6	forward	TATAAA
59	AT5G10280/ATMYB92/MP00503	-158	-149	10	forward	GTTTGGTGAG	3	R
59	AT5G49330/ATMYB111/MP00598	-159	-150	10	forward	TGTTTGGTGA	3	R
59	AT1G22640/ATMYB3/MP00053	-159	-149	11	forward	TGTTTGGTGAG	3	R
61	AT3G23250/ATMYB15/MP00375	-159	-139	21	reverse	CGGTTTATATCTCACCAAACA	3	F
61	AT4G28110/AtMYB41/MP00457	-159	-145	15	reverse	ATATCTCACCAAACA	3	F
59	AT5G12870/AtMYB46/MP00599	-159	-150	10	forward	TGTTTGGTGA	3	R
61	AT1G18570/AtMYB51/MP00147	-159	-139	21	reverse	CGGTTTATATCTCACCAAACA	3	F
59	AT3G02940/AtMYB107/MP00327	-160	-143	18	forward	TTGTTTGGTGAGATATAA	3	R
61	AT5G62320/ATMYB99/MP00577	-160	-148	13	reverse	TCTCACCAAACAA	3	F
59	AT3G08500/AtMYB83/MP00336	-160	-150	11	forward	TTGTTTGGTGA	3	R
59	AT5G16600/AtMYB43/MP00513	-160	-148	13	forward	TTGTTTGGTGAGA	3	R
61	AT5G54230/AtMYB49/MP00563	-160	-146	15	reverse	TATCTCACCAAACAA	3	F
59	AT3G30210/ATMYB121/MP00388	-161	-148	14	forward	TTTGTTTGGTGAGA	3	R
59	AT4G17785/MYB39/MP00438	-161	-148	14	forward	TTTGTTTGGTGAGA	3	R
61	AT4G05100/AtMYB74/MP00429	-161	-148	14	reverse	TCTCACCAAACAAA	3	F
61	AT5G14340/AtMYB40/MP00510	-161	-149	13	reverse	CTCACCAAACAAA	3	F
59	AT1G16490/AtMYB58/MP00144	-161	-147	15	forward	TTTGTTTGGTGAGAT	3	R
61	AT3G01530/AtMYB57/MP00324	-162	-149	14	reverse	CTCACCAAACAAAG	3	F
61	AT1G79180/AtMYB63/MP00249	-162	-142	21	reverse	TTTATATCTCACCAAACAAAG	3	F
59	AT5G56110/AtMYB103/MP00564	-162	-148	15	forward	CTTTGTTTGGTGAGA	3	R
59	AT4G38620/ATMYB4/MP00479	-163	-149	15	forward	GCTTTGTTTGGTGAG	3	R
59	AT3G47600/ATMYB94/MP00395	-163	-145	19	forward	GCTTTGTTTGGTGAGATAT	3	R
59	AT3G61250/AtMYB17/MP00114	-163	-149	15	forward	GCTTTGTTTGGTGAG	3	R
59	AT3G53200/AtMYB27/MP00406	-163	-149	15	forward	GCTTTGTTTGGTGAG	3	R
59	AT1G06180/ATMYB13/MP00127	-163	-149	15	forward	GCTTTGTTTGGTGAG	3	R
61	AT1G09540/ATMYB61/MP00134	-163	-149	15	reverse	CTCACCAAACAAAGC	3	F
61	AT1G08810/AtMYB60/MP00132	-163	-145	19	reverse	ATATCTCACCAAACAAAGC	3	F
59	AT3G12820/AtMYB10/MP00352	-164	-149	16	forward	CGCTTTGTTTGGTGAG	3	R
59	AT3G06490/AtMYB108/MP00334	-166	-152	15	forward	ACCGCTTTGTTTGGT	3	R
59	AT1G34670/AtMYB93/MP00180	-166	-146	21	forward	ACCGCTTTGTTTGGTGAGATA	3	R
60	AT3G50060/MYB77/MP00400	-168	-154	15	reverse	CAAACAAAGCGGTTT
59	AT3G12720/ATMYB67/MP00350	-169	-149	21	forward	AAAACCGCTTTGTTTGGTGAG	3	R
58	AT3G09230/AtMYB1/MP00337	-177	-159	19	reverse	AAAGCGGTTTTAAGTGACG
57	AT1G18570/AtMYB51/MP00147	-243	-223	21	forward	CTCACGCCTACACACCGACTT
56	AT3G06490/AtMYB108/MP00334	-256	-242	15	reverse	AGAAATTATTTAGGT
56	AT1G25340/AtMYB116/MP00159	-257	-243	15	reverse	GAAATTATTTAGGTT
56	AT5G59780/ATMYB59-3/MP00600	-258	-249	10	reverse	ATTTAGGTTA
56	AT1G68320/AtMYB62/MP00216	-258	-244	15	reverse	AAATTATTTAGGTTA
56	AT3G53200/AtMYB27/MP00406	-259	-245	15	reverse	AATTATTTAGGTTAG
56	AT5G10280/ATMYB92/MP00503	-259	-250	10	reverse	TTTAGGTTAG
55	AT5G14340/AtMYB40/MP00510	-259	-247	13	forward	CTAACCTAAATAA
56	AT4G38620/ATMYB4/MP00479	-259	-245	15	reverse	AATTATTTAGGTTAG
56	AT3G30210/ATMYB121/MP00388	-260	-247	14	reverse	TTATTTAGGTTAGT
56	AT5G56110/AtMYB103/MP00564	-260	-246	15	reverse	ATTATTTAGGTTAGT
56	AT4G17785/MYB39/MP00438	-260	-247	14	reverse	TTATTTAGGTTAGT
55	AT4G05100/AtMYB74/MP00429	-260	-247	14	forward	ACTAACCTAAATAA
55	AT5G62320/ATMYB99/MP00577	-260	-248	13	forward	ACTAACCTAAATA
55	AT2G23290/AtMYB70/MP00274	-262	-249	14	forward	TAACTAACCTAAAT
55	AT5G54230/AtMYB49/MP00563	-262	-248	15	forward	TAACTAACCTAAATA
56	AT1G66370/AtMYB113/MP00213	-263	-253	11	reverse	AGGTTAGTTAT
55	AT4G28110/AtMYB41/MP00457	-263	-249	15	forward	ATAACTAACCTAAAT
56	AT5G49330/ATMYB111/MP00598	-263	-254	10	reverse	GGTTAGTTAT
56	AT5G12870/AtMYB46/MP00599	-263	-254	10	reverse	GGTTAGTTAT
56	AT3G61250/AtMYB17/MP00114	-264	-250	15	reverse	TTTAGGTTAGTTATG
55	AT3G01530/AtMYB57/MP00324	-264	-251	14	forward	CATAACTAACCTAA
55	AT1G09540/ATMYB61/MP00134	-264	-250	15	forward	CATAACTAACCTAAA
56	AT3G12720/ATMYB67/MP00350	-264	-244	21	reverse	AAATTATTTAGGTTAGTTATG
56	AT1G06180/ATMYB13/MP00127	-264	-250	15	reverse	TTTAGGTTAGTTATG
56	AT4G17785/MYB39/MP00438	-265	-252	14	reverse	TAGGTTAGTTATGT
56	AT5G16600/AtMYB43/MP00513	-265	-253	13	reverse	AGGTTAGTTATGT
55	AT5G62320/ATMYB99/MP00577	-265	-253	13	forward	ACATAACTAACCT
56	AT1G16490/AtMYB58/MP00144	-266	-252	15	reverse	TAGGTTAGTTATGTT
56	AT5G67300/ATMYBR1/MP00596	-267	-249	19	reverse	ATTTAGGTTAGTTATGTTG
56	AT1G34670/AtMYB93/MP00180	-267	-247	21	reverse	TTATTTAGGTTAGTTATGTTG
55	AT3G23250/ATMYB15/MP00375	-269	-249	21	forward	TACAACATAACTAACCTAAAT
55	AT1G18570/AtMYB51/MP00147	-269	-249	21	forward	TACAACATAACTAACCTAAAT
54	AT5G40330/ATMYB23/MP00538	-285	-275	11	reverse	TCAATAGTTGT
54	AT3G08500/AtMYB83/MP00336	-288	-278	11	reverse	ATAGTTGTTGT
54	AT5G40330/ATMYB23/MP00538	-288	-278	11	reverse	ATAGTTGTTGT
54	AT3G61250/AtMYB17/MP00114	-289	-275	15	reverse	TCAATAGTTGTTGTG
54	AT1G06180/ATMYB13/MP00127	-289	-275	15	reverse	TCAATAGTTGTTGTG
53	AT1G09540/ATMYB61/MP00134	-289	-275	15	forward	CACAACAACTATTGA
54	AT3G12720/ATMYB67/MP00350	-289	-269	21	reverse	ATTTTTTCAATAGTTGTTGTG
54	AT4G17785/MYB39/MP00438	-290	-277	14	reverse	AATAGTTGTTGTGG
54	AT5G56110/AtMYB103/MP00564	-290	-276	15	reverse	CAATAGTTGTTGTGG
54	AT5G16600/AtMYB43/MP00513	-290	-278	13	reverse	ATAGTTGTTGTGG
53	AT5G62320/ATMYB99/MP00577	-290	-278	13	forward	CCACAACAACTAT
53	AT3G28910/ATMYB30/MP00386	-291	-277	15	forward	CCCACAACAACTATT
54	AT1G16490/AtMYB58/MP00144	-291	-277	15	reverse	AATAGTTGTTGTGGG
54	AT1G34670/AtMYB93/MP00180	-292	-272	21	reverse	TTTTCAATAGTTGTTGTGGGT
53	AT1G08810/AtMYB60/MP00132	-293	-275	19	forward	CACCCACAACAACTATTGA
54	AT5G67300/ATMYBR1/MP00596	-293	-275	19	reverse	TCAATAGTTGTTGTGGGTG
54	AT3G47600/ATMYB94/MP00395	-293	-275	19	reverse	TCAATAGTTGTTGTGGGTG
54	AT3G08500/AtMYB83/MP00336	-294	-284	11	reverse	GTTGTGGGTGT
54	AT5G62470/MYB96/MP00579	-294	-277	18	reverse	AATAGTTGTTGTGGGTGT
53	AT1G74650/ATMYB31/MP00235	-294	-280	15	forward	ACACCCACAACAACT
53	AT1G09540/ATMYB61/MP00134	-295	-281	15	forward	CACACCCACAACAAC
53	AT1G79180/AtMYB63/MP00249	-296	-276	21	forward	TCACACCCACAACAACTATTG
53	AT4G01680/MYB55/MP00427	-296	-283	14	forward	TCACACCCACAACA
53	AT3G28910/ATMYB30/MP00386	-297	-283	15	forward	ATCACACCCACAACA
54	AT1G34670/AtMYB93/MP00180	-298	-278	21	reverse	ATAGTTGTTGTGGGTGTGATT
54	AT3G47600/ATMYB94/MP00395	-299	-281	19	reverse	GTTGTTGTGGGTGTGATTG
53	AT1G08810/AtMYB60/MP00132	-299	-281	19	forward	CAATCACACCCACAACAAC
53	AT3G23250/ATMYB15/MP00375	-299	-279	21	forward	CAATCACACCCACAACAACTA
54	AT5G67300/ATMYBR1/MP00596	-302	-284	19	reverse	GTTGTGGGTGTGATTGTTG
53	AT1G79180/AtMYB63/MP00249	-302	-282	21	forward	CAACAATCACACCCACAACAA
52	AT5G40330/ATMYB23/MP00538	-303	-293	11	reverse	GTGATTGTTGT
51	AT4G01680/MYB55/MP00427	-305	-292	14	forward	ACACAACAATCACA
51	AT3G28910/ATMYB30/MP00386	-306	-292	15	forward	TACACAACAATCACA
51	AT1G74650/ATMYB31/MP00235	-309	-295	15	forward	AAATACACAACAATC
51	AT1G79180/AtMYB63/MP00249	-311	-291	21	forward	GAAAATACACAACAATCACAC
50	AT3G53200/AtMYB27/MP00406	-345	-331	15	reverse	AGAAAGTAAGGCATG
49	AT3G01530/AtMYB57/MP00324	-345	-332	14	forward	CATGCCTTACTTTC
47	AT1G25340/AtMYB116/MP00159	-367	-353	15	reverse	AATGTAAGTTAGGGA
47	AT5G59780/ATMYB59-3/MP00600	-368	-359	10	reverse	AGTTAGGGAC
47	AT1G68320/AtMYB62/MP00216	-368	-354	15	reverse	ATGTAAGTTAGGGAC
47	AT5G10280/ATMYB92/MP00503	-369	-360	10	reverse	GTTAGGGACA
48	AT3G01530/AtMYB57/MP00324	-369	-356	14	forward	TGTCCCTAACTTAC
47	AT3G53200/AtMYB27/MP00406	-369	-355	15	reverse	TGTAAGTTAGGGACA
46	AT3G49690/ATMYB84/MP00089	-382	-370	13	reverse	ATGTGGTAGGCGG
46	AT5G12870/AtMYB46/MP00599	-382	-373	10	reverse	TGGTAGGCGG
46	AT5G49330/ATMYB111/MP00598	-382	-373	10	reverse	TGGTAGGCGG
46	AT3G12820/AtMYB10/MP00352	-383	-368	16	reverse	CAATGTGGTAGGCGGT
46	AT1G16490/AtMYB58/MP00144	-385	-371	15	reverse	TGTGGTAGGCGGTAC
45	AT3G28910/ATMYB30/MP00386	-480	-466	15	forward	TTCCAAACCACTCAT
43	AT5G10280/ATMYB92/MP00503	-499	-490	10	forward	AGTTGGTGTA	2	R
44	AT4G28110/AtMYB41/MP00457	-500	-486	15	reverse	TCTCTACACCAACTT	2	F
44	AT1G18570/AtMYB51/MP00147	-500	-480	21	reverse	AACTGATCTCTACACCAACTT	2	F
44	AT3G23250/ATMYB15/MP00375	-500	-480	21	reverse	AACTGATCTCTACACCAACTT	2	F
43	AT5G49330/ATMYB111/MP00598	-500	-491	10	forward	AAGTTGGTGT	2	R
43	AT5G16600/AtMYB43/MP00513	-501	-489	13	forward	AAAGTTGGTGTAG	2	R
44	AT5G62320/ATMYB99/MP00577	-501	-489	13	reverse	CTACACCAACTTT	2	F
44	AT5G54230/AtMYB49/MP00563	-501	-487	15	reverse	CTCTACACCAACTTT	2	F
43	AT3G08500/AtMYB83/MP00336	-501	-491	11	forward	AAAGTTGGTGT	2	R
43	AT3G02940/AtMYB107/MP00327	-501	-484	18	forward	AAAGTTGGTGTAGAGATC	2	R
44	AT4G05100/AtMYB74/MP00429	-502	-489	14	reverse	CTACACCAACTTTG	2	F
44	AT5G14340/AtMYB40/MP00510	-502	-490	13	reverse	TACACCAACTTTG	2	F
43	AT4G17785/MYB39/MP00438	-502	-489	14	forward	CAAAGTTGGTGTAG	2	R
43	AT1G16490/AtMYB58/MP00144	-502	-488	15	forward	CAAAGTTGGTGTAGA	2	R
43	AT3G49690/ATMYB84/MP00089	-503	-491	13	forward	GCAAAGTTGGTGT	2	R
44	AT1G79180/AtMYB63/MP00249	-503	-483	21	reverse	TGATCTCTACACCAACTTTGC	2	F
43	AT5G56110/AtMYB103/MP00564	-503	-489	15	forward	GCAAAGTTGGTGTAG	2	R
43	AT3G47600/ATMYB94/MP00395	-504	-486	19	forward	TGCAAAGTTGGTGTAGAGA	2	R
43	AT1G06180/ATMYB13/MP00127	-504	-490	15	forward	TGCAAAGTTGGTGTA	2	R
44	AT1G09540/ATMYB61/MP00134	-504	-490	15	reverse	TACACCAACTTTGCA	2	F
43	AT4G38620/ATMYB4/MP00479	-504	-490	15	forward	TGCAAAGTTGGTGTA	2	R
43	AT3G61250/AtMYB17/MP00114	-504	-490	15	forward	TGCAAAGTTGGTGTA	2	R
44	AT1G08810/AtMYB60/MP00132	-504	-486	19	reverse	TCTCTACACCAACTTTGCA	2	F
43	AT3G12820/AtMYB10/MP00352	-505	-490	16	forward	ATGCAAAGTTGGTGTA	2	R
43	AT1G34670/AtMYB93/MP00180	-507	-487	21	forward	AAATGCAAAGTTGGTGTAGAG	2	R
43	AT3G12720/ATMYB67/MP00350	-510	-490	21	forward	ACCAAATGCAAAGTTGGTGTA	1	F	2	R
42	AT3G08500/AtMYB83/MP00336	-512	-502	11	reverse	GCATTTGGTTG	1	R
41	AT5G14340/AtMYB40/MP00510	-513	-501	13	forward	TCAACCAAATGCA	1	F
42	AT5G10280/ATMYB92/MP00503	-513	-504	10	reverse	ATTTGGTTGA	1	R
41	AT5G62320/ATMYB99/MP00577	-514	-502	13	forward	TTCAACCAAATGC	1	F
41	AT1G08810/AtMYB60/MP00132	-518	-500	19	forward	ACATTTCAACCAAATGCAA	1	F
42	AT3G47600/ATMYB94/MP00395	-518	-500	19	reverse	TTGCATTTGGTTGAAATGT	1	R
41	AT1G18570/AtMYB51/MP00147	-523	-503	21	forward	TCAACACATTTCAACCAAATG	1	F
41	AT3G23250/ATMYB15/MP00375	-523	-503	21	forward	TCAACACATTTCAACCAAATG	1	F
39	AT3G61250/AtMYB17/MP00114	-540	-526	15	reverse	ATATGAGTAGTTTGG
39	AT5G56110/AtMYB103/MP00564	-541	-527	15	reverse	TATGAGTAGTTTGGA
39	AT4G17785/MYB39/MP00438	-541	-528	14	reverse	ATGAGTAGTTTGGA
40	AT5G62320/ATMYB99/MP00577	-541	-529	13	forward	TCCAAACTACTCA
39	AT1G34670/AtMYB93/MP00180	-543	-523	21	reverse	ATTATATGAGTAGTTTGGAAA
39	AT3G02940/AtMYB107/MP00327	-546	-529	18	reverse	TGAGTAGTTTGGAAAATG
39	AT2G38090/MP00296	-551	-531	21	reverse	AGTAGTTTGGAAAATGATCTT
38	AT5G40330/ATMYB23/MP00538	-665	-655	11	reverse	GACATTGTTGT
37	AT3G06490/AtMYB108/MP00334	-700	-686	15	reverse	TCGTACAATTTTGGT
37	AT1G68320/AtMYB62/MP00216	-702	-688	15	reverse	GTACAATTTTGGTAC
37	AT5G59780/ATMYB59-3/MP00600	-702	-693	10	reverse	ATTTTGGTAC
37	AT4G38620/ATMYB4/MP00479	-703	-689	15	reverse	TACAATTTTGGTACA
36	AT3G01530/AtMYB57/MP00324	-703	-690	14	forward	TGTACCAAAATTGT
37	AT3G53200/AtMYB27/MP00406	-703	-689	15	reverse	TACAATTTTGGTACA
36	AT5G14340/AtMYB40/MP00510	-703	-691	13	forward	TGTACCAAAATTG
37	AT4G17785/MYB39/MP00438	-704	-691	14	reverse	CAATTTTGGTACAC
37	AT5G56110/AtMYB103/MP00564	-704	-690	15	reverse	ACAATTTTGGTACAC
37	AT3G30210/ATMYB121/MP00388	-704	-691	14	reverse	CAATTTTGGTACAC
36	AT5G54230/AtMYB49/MP00563	-706	-692	15	forward	AAGTGTACCAAAATT
36	AT4G28110/AtMYB41/MP00457	-707	-693	15	forward	GAAGTGTACCAAAAT
37	AT3G02940/AtMYB107/MP00327	-709	-692	18	reverse	AATTTTGGTACACTTCTT
36	AT1G18570/AtMYB51/MP00147	-713	-693	21	forward	CATGAAGAAGTGTACCAAAAT
35	AT2G38090/MP00296	-884	-864	21	reverse	GAAGGAAAAGAGAAACTGACA
35	AT4G18770/AtMYB98/MP00442	-884	-870	15	reverse	AAAGAGAAACTGACA
35	AT2G32460/ATMYB101/MP00287	-885	-871	15	reverse	AAGAGAAACTGACAA
35	AT4G37260/ATMYB73/MP00476	-886	-876	11	reverse	AAACTGACAAT
34	AT3G30210/ATMYB121/MP00388	-899	-886	14	reverse	TGAGGTTGGCATGT
33	AT5G49330/ATMYB111/MP00598	-926	-917	10	reverse	TGGTAGCTGC
33	AT3G12820/AtMYB10/MP00352	-927	-912	16	reverse	TATTATGGTAGCTGCG
32	AT4G01680/MYB55/MP00427	-928	-915	14	forward	CCGCAGCTACCATA
32	AT1G79180/AtMYB63/MP00249	-934	-914	21	forward	TACCTCCCGCAGCTACCATAA
32	AT2G47460/ATMYB12/MP00627	-935	-926	10	forward	ATACCTCCCG
32	AT3G23250/ATMYB15/MP00375	-937	-917	21	forward	AAATACCTCCCGCAGCTACCA
30	AT5G08520/MYBS2/MP00500	-1044	-1032	13	reverse	CAAGAAGATAATT
31	AT3G11280/MP00347	-1046	-1033	14	forward	TAAATTATCTTCTT
31	AT5G05790/MP00489	-1046	-1032	15	forward	TAAATTATCTTCTTG
28	AT1G49010/MYBS1/MP00191	-1049	-1035	15	forward	ATATAAATTATCTTC
29	AT3G06490/AtMYB108/MP00334	-1054	-1040	15	reverse	TAATTTATATTAGGT	5	R
29	AT1G25340/AtMYB116/MP00159	-1055	-1041	15	reverse	AATTTATATTAGGTT	5	R
29	AT5G59780/ATMYB59-3/MP00600	-1056	-1047	10	reverse	TATTAGGTTA	5	R
29	AT1G68320/AtMYB62/MP00216	-1056	-1042	15	reverse	ATTTATATTAGGTTA	5	R
29	AT3G53200/AtMYB27/MP00406	-1057	-1043	15	reverse	TTTATATTAGGTTAT	5	R
29	AT5G10280/ATMYB92/MP00503	-1057	-1048	10	reverse	ATTAGGTTAT	5	R
29	AT3G61250/AtMYB17/MP00114	-1057	-1043	15	reverse	TTTATATTAGGTTAT	5	R
29	AT4G38620/ATMYB4/MP00479	-1057	-1043	15	reverse	TTTATATTAGGTTAT	5	R
28	AT5G14340/AtMYB40/MP00510	-1057	-1045	13	forward	ATAACCTAATATA	5	F
28	AT4G05100/AtMYB74/MP00429	-1058	-1045	14	forward	AATAACCTAATATA	5	F
29	AT5G56110/AtMYB103/MP00564	-1058	-1044	15	reverse	TTATATTAGGTTATT	5	R
29	AT3G30210/ATMYB121/MP00388	-1058	-1045	14	reverse	TATATTAGGTTATT	5	R
28	AT5G62320/ATMYB99/MP00577	-1058	-1046	13	forward	AATAACCTAATAT	5	F
29	AT4G17785/MYB39/MP00438	-1058	-1045	14	reverse	TATATTAGGTTATT	5	R
28	AT5G54230/AtMYB49/MP00563	-1060	-1046	15	forward	CTAATAACCTAATAT	5	F
28	AT4G28110/AtMYB41/MP00457	-1061	-1047	15	forward	GCTAATAACCTAATA	5	F
27	AT3G47600/ATMYB94/MP00395	-1085	-1067	19	reverse	AGAGAAGAAGTTGACTAGA
25	AT3G50060/MYB77/MP00400	-1145	-1131	15	reverse	CGGCCCAGGCAGTTA
26	AT5G06100/ATMYB33/MP00490	-1146	-1136	11	forward	CTAACTGCCTG
25	AT1G66370/AtMYB113/MP00213	-1146	-1136	11	reverse	CAGGCAGTTAG
24	AT5G49330/ATMYB111/MP00598	-1194	-1185	10	reverse	TGGTAGGCAG
23	AT2G47460/ATMYB12/MP00627	-1194	-1185	10	forward	CTGCCTACCA
24	AT5G12870/AtMYB46/MP00599	-1194	-1185	10	reverse	TGGTAGGCAG
22	AT5G04760/MP00055	-1345	-1336	10	reverse	CTGATCAGCT
21	AT5G40330/ATMYB23/MP00538	-1353	-1343	11	reverse	GCTCTTGTTGG
21	AT3G08500/AtMYB83/MP00336	-1356	-1346	11	reverse	CTTGTTGGTGC
21	AT4G38620/ATMYB4/MP00479	-1357	-1343	15	reverse	GCTCTTGTTGGTGCG
20	AT1G09540/ATMYB61/MP00134	-1357	-1343	15	forward	CGCACCAACAAGAGC
20	AT4G01680/MYB55/MP00427	-1358	-1345	14	forward	ACGCACCAACAAGA
20	AT1G18570/AtMYB51/MP00147	-1367	-1347	21	forward	CTAAGGACAACGCACCAACAA
20	AT3G23250/ATMYB15/MP00375	-1367	-1347	21	forward	CTAAGGACAACGCACCAACAA
19	AT3G06490/AtMYB108/MP00334	-1394	-1380	15	reverse	TACCCTTTGTTTGGC
18	AT3G49690/ATMYB84/MP00089	-1461	-1449	13	reverse	GGAGGGTGGCTTC
17	AT1G06180/ATMYB13/MP00127	-1479	-1465	15	reverse	CTATGGTTGGGTGAC
16	AT4G01680/MYB55/MP00427	-1479	-1466	14	forward	GTCACCCAACCATA
17	AT3G12720/ATMYB67/MP00350	-1479	-1459	21	reverse	TTCGACCTATGGTTGGGTGAC
16	AT1G09540/ATMYB61/MP00134	-1479	-1465	15	forward	GTCACCCAACCATAG
16	AT1G74650/ATMYB31/MP00235	-1480	-1466	15	forward	TGTCACCCAACCATA
16	AT5G62320/ATMYB99/MP00577	-1480	-1468	13	forward	TGTCACCCAACCA
17	AT1G34670/AtMYB93/MP00180	-1482	-1462	21	reverse	GACCTATGGTTGGGTGACAAT
17	AT3G47600/ATMYB94/MP00395	-1483	-1465	19	reverse	CTATGGTTGGGTGACAATA
16	AT1G08810/AtMYB60/MP00132	-1483	-1465	19	forward	TATTGTCACCCAACCATAG
16	AT4G28110/AtMYB41/MP00457	-1483	-1469	15	forward	TATTGTCACCCAACC
16	AT1G74650/ATMYB31/MP00235	-1484	-1470	15	forward	TTATTGTCACCCAAC
17	AT3G02940/AtMYB107/MP00327	-1485	-1468	18	reverse	TGGTTGGGTGACAATAAA
16	AT1G79180/AtMYB63/MP00249	-1486	-1466	21	forward	TTTTATTGTCACCCAACCATA
15	AT3G11440/MYB65/MP00348	-1551	-1539	13	reverse	AGTCTAACCGCTG
15	AT5G02320/MYB3R-5/MP00482	-1551	-1537	15	reverse	TTAGTCTAACCGCTG
14	AT5G02320/MYB3R-5/MP00482	-1570	-1556	15	reverse	GAAACATAGCCGTAA
13	AT5G02320/MYB3R-5/MP00482	-1601	-1587	15	reverse	AAAGAATTGCCGCTA
12	AT1G09770/ATMYBCDC5/MP00028	-1644	-1634	11	forward	ACCCCAGCGGC
12	AT4G18770/AtMYB98/MP00442	-1652	-1638	15	forward	TACTAGTAACCCCAG
10	AT2G47460/ATMYB12/MP00627	-1657	-1648	10	forward	GCACCTACTA	6	F
11	AT5G12870/AtMYB46/MP00599	-1657	-1648	10	reverse	TAGTAGGTGC	6	R
11	AT5G49330/ATMYB111/MP00598	-1657	-1648	10	reverse	TAGTAGGTGC	6	R
11	AT3G12720/ATMYB67/MP00350	-1658	-1638	21	reverse	CTGGGGTTACTAGTAGGTGCA	6	R
11	AT5G10280/ATMYB92/MP00503	-1658	-1649	10	reverse	AGTAGGTGCA	6	R
10	AT5G14340/AtMYB40/MP00510	-1658	-1646	13	forward	TGCACCTACTAGT	6	F
11	AT4G38620/ATMYB4/MP00479	-1658	-1644	15	reverse	TTACTAGTAGGTGCA	6	R
10	AT1G09540/ATMYB61/MP00134	-1658	-1644	15	forward	TGCACCTACTAGTAA	6	F
11	AT3G61250/AtMYB17/MP00114	-1658	-1644	15	reverse	TTACTAGTAGGTGCA	6	R
11	AT1G06180/ATMYB13/MP00127	-1658	-1644	15	reverse	TTACTAGTAGGTGCA	6	R
11	AT3G12820/AtMYB10/MP00352	-1658	-1643	16	reverse	GTTACTAGTAGGTGCA	6	R
11	AT1G22640/ATMYB3/MP00053	-1658	-1648	11	reverse	TAGTAGGTGCA	6	R
11	AT3G30210/ATMYB121/MP00388	-1659	-1646	14	reverse	ACTAGTAGGTGCAG	6	R
11	AT5G56110/AtMYB103/MP00564	-1659	-1645	15	reverse	TACTAGTAGGTGCAG	6	R
11	AT4G17785/MYB39/MP00438	-1659	-1646	14	reverse	ACTAGTAGGTGCAG	6	R
11	AT5G16600/AtMYB43/MP00513	-1659	-1647	13	reverse	CTAGTAGGTGCAG	6	R
10	AT4G05100/AtMYB74/MP00429	-1659	-1646	14	forward	CTGCACCTACTAGT	6	F
10	AT5G62320/ATMYB99/MP00577	-1659	-1647	13	forward	CTGCACCTACTAG	6	F
11	AT1G16490/AtMYB58/MP00144	-1660	-1646	15	reverse	ACTAGTAGGTGCAGT	6	R
10	AT5G54230/AtMYB49/MP00563	-1661	-1647	15	forward	AACTGCACCTACTAG	6	F
11	AT1G34670/AtMYB93/MP00180	-1661	-1641	21	reverse	GGGTTACTAGTAGGTGCAGTT	6	R
11	AT3G50060/MYB77/MP00400	-1662	-1648	15	reverse	TAGTAGGTGCAGTTA	6	R
10	AT1G08810/AtMYB60/MP00132	-1662	-1644	19	forward	TAACTGCACCTACTAGTAA	6	F
10	AT4G28110/AtMYB41/MP00457	-1662	-1648	15	forward	TAACTGCACCTACTA	6	F
11	AT3G47600/ATMYB94/MP00395	-1662	-1644	19	reverse	TTACTAGTAGGTGCAGTTA	6	R
10	AT2G23290/AtMYB70/MP00274	-1662	-1649	14	forward	TAACTGCACCTACT	6	F
10	AT2G26960/AtMYB81/MP00279	-1663	-1653	11	forward	GTAACTGCACC
10	AT5G06100/ATMYB33/MP00490	-1663	-1653	11	forward	GTAACTGCACC
11	AT5G58850/ATMYB119/MP00567	-1664	-1654	11	reverse	GTGCAGTTACA
11	AT3G02940/AtMYB107/MP00327	-1664	-1647	18	reverse	CTAGTAGGTGCAGTTACA	6	R
10	AT1G79180/AtMYB63/MP00249	-1665	-1645	21	forward	CTGTAACTGCACCTACTAGTA	6	F
11	AT3G27785/ATMYB118/MP00385	-1666	-1650	17	reverse	GTAGGTGCAGTTACAGA
10	AT3G11440/MYB65/MP00348	-1666	-1654	13	forward	TCTGTAACTGCAC
10	AT3G23250/ATMYB15/MP00375	-1668	-1648	21	forward	TTTCTGTAACTGCACCTACTA	6	F
10	AT1G18570/AtMYB51/MP00147	-1668	-1648	21	forward	TTTCTGTAACTGCACCTACTA	6	F
10	AT4G18770/AtMYB98/MP00442	-1668	-1654	15	forward	TTTCTGTAACTGCAC
9	AT1G49010/MYBS1/MP00191	-1679	-1665	15	reverse	GAAACCCTAATCCTC
8	AT5G10280/ATMYB92/MP00503	-1715	-1706	10	forward	ATTAGGTCAA	5	R
7	AT4G28110/AtMYB41/MP00457	-1716	-1702	15	reverse	GGGATTGACCTAATC	5	F
8	AT5G59780/ATMYB59-3/MP00600	-1716	-1707	10	forward	GATTAGGTCA	5	R
8	AT3G02940/AtMYB107/MP00327	-1717	-1700	18	forward	AGATTAGGTCAATCCCTT	5	R
7	AT5G62320/ATMYB99/MP00577	-1717	-1705	13	reverse	ATTGACCTAATCT	5	F
8	AT5G16600/AtMYB43/MP00513	-1717	-1705	13	forward	AGATTAGGTCAAT	5	R
7	AT4G05100/AtMYB74/MP00429	-1718	-1705	14	reverse	ATTGACCTAATCTC	5	F
8	AT1G16490/AtMYB58/MP00144	-1718	-1704	15	forward	GAGATTAGGTCAATC	5	R
8	AT3G30210/ATMYB121/MP00388	-1718	-1705	14	forward	GAGATTAGGTCAAT	5	R
8	AT4G17785/MYB39/MP00438	-1718	-1705	14	forward	GAGATTAGGTCAAT	5	R
7	AT1G49010/MYBS1/MP00191	-1719	-1705	15	reverse	ATTGACCTAATCTCC	5	F
8	AT5G56110/AtMYB103/MP00564	-1719	-1705	15	forward	GGAGATTAGGTCAAT	5	R
7	AT3G01530/AtMYB57/MP00324	-1719	-1706	14	reverse	TTGACCTAATCTCC	5	F
8	AT1G06180/ATMYB13/MP00127	-1720	-1706	15	forward	TGGAGATTAGGTCAA	5	R
8	AT3G53200/AtMYB27/MP00406	-1720	-1706	15	forward	TGGAGATTAGGTCAA	5	R
8	AT3G12820/AtMYB10/MP00352	-1721	-1706	16	forward	CTGGAGATTAGGTCAA	5	R
8	AT1G68320/AtMYB62/MP00216	-1721	-1707	15	forward	CTGGAGATTAGGTCA	5	R
8	AT1G25340/AtMYB116/MP00159	-1722	-1708	15	forward	TCTGGAGATTAGGTC	5	R
8	AT1G34670/AtMYB93/MP00180	-1723	-1703	21	forward	ATCTGGAGATTAGGTCAATCC	5	R
8	AT3G06490/AtMYB108/MP00334	-1723	-1709	15	forward	ATCTGGAGATTAGGT	5	R
6	AT1G09770/ATMYBCDC5/MP00028	-1749	-1739	11	reverse	AGCTTAGCACA
5	AT3G12820/AtMYB10/MP00352	-1800	-1785	16	reverse	TTGAGTTTTTGGTCAA
5	AT5G56110/AtMYB103/MP00564	-1801	-1787	15	reverse	GAGTTTTTGGTCAAA
5	AT1G34670/AtMYB93/MP00180	-1803	-1783	21	reverse	GTTTGAGTTTTTGGTCAAATC
4	AT1G08810/AtMYB60/MP00132	-1871	-1853	19	forward	AATCTCCATCCAACTTGTT
3	AT2G02820/MYB88/MP00259	-1891	-1877	15	forward	CTTCCACGCTCTGAA
2	AT1G49010/MYBS1/MP00191	-1912	-1898	15	reverse	ATTGACCTCATCCTT
2	AT3G11280/MP00347	-1914	-1901	14	reverse	GACCTCATCCTTTC
1	AT5G08520/MYBS2/MP00500	-1915	-1903	13	forward	GGAAAGGATGAGG
2	AT5G05790/MP00489	-1915	-1901	15	reverse	GACCTCATCCTTTCC
1	AT2G38090/MP00296	-1918	-1898	21	forward	CTTGGAAAGGATGAGGTCAAT

## Sheet: Suppl. table_S6
Table S6 - Potential MYB binding sites on the promoter region of Arabidopsis AtCesA7, poplar PtiCesA7-A and white spruce PgCesA3 pesenting a p-value inferior to 0.001.
Gene promoter	sequence position		Score	Direction	TF ID	TF name	Motif ID	p-value	Sequence	SMRE
AtCesA7	313	327	30.6	+	AT1G06180	ATMYB13	MP00127	0.000877	CTATTGGTAGTTCTG;
AtCesA7	1508	1522	31.6	-	AT1G06180	ATMYB13	MP00127	0.00069	TTAAAATTAGTTAGG;
AtCesA7	1504	1518	31.9	-	AT1G06180	ATMYB13	MP00127	0.000651	AATTAGTTAGGGGGT;
AtCesA7	1152	1166	32.7	+	AT1G06180	ATMYB13	MP00127	0.000541	GTATTGATAGGTGCA;
AtCesA7	646	660	33.3	+	AT1G06180	ATMYB13	MP00127	0.000469	ATGTTGTTAGTTATG;
AtCesA7	1918	1932	33.8	-	AT1G06180	ATMYB13	MP00127	0.000419	ACATAGTTTGTTGTA;
AtCesA7	1815	1829	35.3	+	AT1G06180	ATMYB13	MP00127	0.000298	GATGAGTTTGTTGCA;
AtCesA7	1447	1461	36.7	-	AT1G06180	ATMYB13	MP00127	0.000214	CCTTAATTAGGTGAA;	SMRE5 R
AtCesA7	1491	1505	51.7	-	AT1G06180	ATMYB13	MP00127	6.78e-06	GTAAGGTTTGGTGAG;	SMRE3 R
AtCesA7	1821	1839	30.4	-	AT1G08810	AtMYB60	MP00132	0.00091	TCTACACAACTGCAACAAA;
AtCesA7	768	786	30.9	+	AT1G08810	AtMYB60	MP00132	0.000808	CATCAGCAACAACAGCAGA;
AtCesA7	646	664	31.3	-	AT1G08810	AtMYB60	MP00132	0.000744	CCACCATAACTAACAACAT;
AtCesA7	642	660	32	-	AT1G08810	AtMYB60	MP00132	0.000624	CATAACTAACAACATTTCC;
AtCesA7	1152	1170	33	-	AT1G08810	AtMYB60	MP00132	0.000495	CTCTTGCACCTATCAATAC;
AtCesA7	1081	1099	33.6	-	AT1G08810	AtMYB60	MP00132	0.000437	GTTATACAACTAAATTAGA;
AtCesA7	1487	1505	33.8	+	AT1G08810	AtMYB60	MP00132	0.000419	TCCTCTCACCAAACCTTAC;	SMRE3
AtCesA7	1443	1461	34.1	+	AT1G08810	AtMYB60	MP00132	0.000392	AAAATTCACCTAATTAAGG;	SMRE5
AtCesA7	1504	1522	35.3	+	AT1G08810	AtMYB60	MP00132	0.000293	ACCCCCTAACTAATTTTAA;
AtCesA7	655	673	35.4	-	AT1G08810	AtMYB60	MP00132	0.00029	CCTTGATAACCACCATAAC;
AtCesA7	1914	1932	37.4	+	AT1G08810	AtMYB60	MP00132	0.000182	ACTCTACAACAAACTATGT;
AtCesA7	1815	1833	38.8	-	AT1G08810	AtMYB60	MP00132	0.00013	CAACTGCAACAAACTCATC;
AtCesA7	403	421	39	-	AT1G08810	AtMYB60	MP00132	0.000124	TTTTGCCAACCGCTAACAT;
AtCesA7	859	877	42.1	-	AT1G08810	AtMYB60	MP00132	6.22e-05	CCTTCTCCACCACCTTCCC;
AtCesA7	642	656	30.4	-	AT1G09540	ATMYB61	MP00134	0.000914	ACTAACAACATTTCC;
AtCesA7	1447	1461	32.1	+	AT1G09540	ATMYB61	MP00134	0.000614	TTCACCTAATTAAGG;	SMRE5
AtCesA7	1508	1522	32.2	+	AT1G09540	ATMYB61	MP00134	0.000607	CCTAACTAATTTTAA;
AtCesA7	481	495	33.2	-	AT1G09540	ATMYB61	MP00134	0.000481	AATAACCAACGTACC;
AtCesA7	1918	1932	34.3	+	AT1G09540	ATMYB61	MP00134	0.000372	TACAACAAACTATGT;
AtCesA7	655	669	37.4	-	AT1G09540	ATMYB61	MP00134	0.000182	GATAACCACCATAAC;
AtCesA7	646	660	37.7	-	AT1G09540	ATMYB61	MP00134	0.000168	CATAACTAACAACAT;
AtCesA7	1815	1829	39	-	AT1G09540	ATMYB61	MP00134	0.000126	TGCAACAAACTCATC;
AtCesA7	1491	1505	39.1	+	AT1G09540	ATMYB61	MP00134	0.000122	CTCACCAAACCTTAC;	SMRE3
AtCesA7	1264	1274	34.8	+	AT1G09770	ATMYBCDC5	MP00028	0.000334	GGCCCAGCCCG;
AtCesA7	761	771	35.8	+	AT1G09770	ATMYBCDC5	MP00028	0.000261	TGCTCAGCATC;
AtCesA7	1344	1354	38.5	-	AT1G09770	ATMYBCDC5	MP00028	0.000139	TCCTCTGCGCC;
AtCesA7	201	211	38.7	-	AT1G09770	ATMYBCDC5	MP00028	0.000135	GCCTCAGCAGC;
AtCesA7	1154	1168	31.9	+	AT1G16490	AtMYB58	MP00144	0.000645	ATTGATAGGTGCAAG;
AtCesA7	1506	1520	32.5	-	AT1G16490	AtMYB58	MP00144	0.000556	AAAATTAGTTAGGGG;
AtCesA7	408	422	32.5	+	AT1G16490	AtMYB58	MP00144	0.000558	AGCGGTTGGCAAAAC;
AtCesA7	648	662	33.4	+	AT1G16490	AtMYB58	MP00144	0.00046	GTTGTTAGTTATGGT;
AtCesA7	1916	1930	36.9	-	AT1G16490	AtMYB58	MP00144	0.000202	ATAGTTTGTTGTAGA;
AtCesA7	1817	1831	37.9	+	AT1G16490	AtMYB58	MP00144	0.000161	TGAGTTTGTTGCAGT;
AtCesA7	1445	1459	39.2	-	AT1G16490	AtMYB58	MP00144	0.000121	TTAATTAGGTGAATT;	SMRE5 R
AtCesA7	1489	1503	51.1	-	AT1G16490	AtMYB58	MP00144	7.7e-06	AAGGTTTGGTGAGAG;	SMRE3 R
AtCesA7	2079	2089	31.4	+	AT1G17950		MP00145	0.000731	CATAACCGTAA;
AtCesA7	692	702	32.3	+	AT1G17950		MP00145	0.000592	AACATCGGTTA;
AtCesA7	1997	2007	38.1	+	AT1G17950		MP00145	0.000156	GATCACCGTTT;
AtCesA7	629	639	44.1	+	AT1G17950		MP00145	3.86e-05	TGTTACCGTTT;
AtCesA7	2081	2091	44.2	-	AT1G17950		MP00145	3.81e-05	CATTACGGTTA;
AtCesA7	1141	1161	30.1	-	AT1G18570	AtMYB51	MP00147	0.000986	CTATCAATACAAAACCAAAAA;
AtCesA7	1156	1176	32.5	-	AT1G18570	AtMYB51	MP00147	0.00056	TTGAGTCTCTTGCACCTATCA;
AtCesA7	484	504	34.2	-	AT1G18570	AtMYB51	MP00147	0.00038	CTCCATTGTAATAACCAACGT;
AtCesA7	1961	1981	34.7	+	AT1G18570	AtMYB51	MP00147	0.000338	TTCACACATAAAAACCAAACT;	SMRE3
AtCesA7	20	40	38.3	+	AT1G18570	AtMYB51	MP00147	0.000149	TCCAAAAGGCATCACCAACAT;
AtCesA7	1481	1501	43	+	AT1G18570	AtMYB51	MP00147	4.97e-05	TTGCACTCCTCTCACCAAACC;	SMRE3
AtCesA7	1437	1457	46.6	+	AT1G18570	AtMYB51	MP00147	2.17e-05	ATGCAGAAAATTCACCTAATT;	SMRE5
AtCesA7	30	40	30.4	-	AT1G22640	ATMYB3	MP00053	0.000906	ATGTTGGTGAT;
AtCesA7	308	318	31	-	AT1G22640	ATMYB3	MP00053	0.000801	CAATAGGTAGA;
AtCesA7	1447	1457	32.8	-	AT1G22640	ATMYB3	MP00053	0.000519	AATTAGGTGAA;	SMRE5 R
AtCesA7	1491	1501	33.6	-	AT1G22640	ATMYB3	MP00053	0.00044	GGTTTGGTGAG;	SMRE3 R
AtCesA7	1156	1166	33.7	+	AT1G22640	ATMYB3	MP00053	0.000425	TGATAGGTGCA;
AtCesA7	1079	1093	30.7	-	AT1G25340	AtMYB116	MP00159	0.000847	CAACTAAATTAGACT;
AtCesA7	644	658	31.2	+	AT1G25340	AtMYB116	MP00159	0.000749	AAATGTTGTTAGTTA;
AtCesA7	253	267	31.4	-	AT1G25340	AtMYB116	MP00159	0.000726	TGTCGAAGTTAGTCA;
AtCesA7	1700	1714	32	+	AT1G25340	AtMYB116	MP00159	0.000624	AAATGAGATTAGGAC;
AtCesA7	1973	1987	33.2	-	AT1G25340	AtMYB116	MP00159	0.000476	CGAATAAGTTTGGTT;	SMRE3 R
AtCesA7	1510	1524	34.2	-	AT1G25340	AtMYB116	MP00159	0.000382	AATTAAAATTAGTTA;
AtCesA7	1449	1463	35.9	-	AT1G25340	AtMYB116	MP00159	0.000259	GTCCTTAATTAGGTG;	SMRE5 R
AtCesA7	1506	1520	42.2	-	AT1G25340	AtMYB116	MP00159	6.01e-05	AAAATTAGTTAGGGG;
AtCesA7	310	330	30.5	+	AT1G34670	AtMYB93	MP00180	0.000896	TACCTATTGGTAGTTCTGCGA;
AtCesA7	1616	1636	31.3	+	AT1G34670	AtMYB93	MP00180	0.000741	AGTTTTTTTTTTGTTAAAGGG;
AtCesA7	403	423	32.9	+	AT1G34670	AtMYB93	MP00180	0.000511	ATGTTAGCGGTTGGCAAAACA;
AtCesA7	652	672	33.4	+	AT1G34670	AtMYB93	MP00180	0.000461	TTAGTTATGGTGGTTATCAAG;
AtCesA7	643	663	33.5	+	AT1G34670	AtMYB93	MP00180	0.000443	GAAATGTTGTTAGTTATGGTG;
AtCesA7	1078	1098	34	+	AT1G34670	AtMYB93	MP00180	0.000396	TAGTCTAATTTAGTTGTATAA;
AtCesA7	1505	1525	34.2	-	AT1G34670	AtMYB93	MP00180	0.000383	GAATTAAAATTAGTTAGGGGG;
AtCesA7	1915	1935	36.4	-	AT1G34670	AtMYB93	MP00180	0.000229	GGTACATAGTTTGTTGTAGAG;
AtCesA7	1444	1464	39.7	-	AT1G34670	AtMYB93	MP00180	0.000107	TGTCCTTAATTAGGTGAATTT;	SMRE5 R
AtCesA7	1812	1832	41	+	AT1G34670	AtMYB93	MP00180	7.84e-05	AGTGATGAGTTTGTTGCAGTT;
AtCesA7	1488	1508	52.9	-	AT1G34670	AtMYB93	MP00180	5.09e-06	GGGGTAAGGTTTGGTGAGAGG;	SMRE3 R
AtCesA7	134	148	31.4	-	AT1G49010	MYBS1	MP00191	0.000729	ATATTTAATATCTTA;
AtCesA7	1703	1717	31.8	-	AT1G49010	MYBS1	MP00191	0.000666	ACTGTCCTAATCTCA;
AtCesA7	1307	1321	33.9	+	AT1G49010	MYBS1	MP00191	0.000408	TAGATCTTTATCCGC;
AtCesA7	1741	1755	36	-	AT1G49010	MYBS1	MP00191	0.00025	CTCTTTTTTATCCTT;
AtCesA7	1031	1045	37.9	-	AT1G49010	MYBS1	MP00191	0.000163	GAAAATTTTATCCAA;
AtCesA7	1622	1632	30.1	+	AT1G66370	AtMYB113	MP00213	0.000965	TTTTTTGTTAA;
AtCesA7	484	494	30.7	+	AT1G66370	AtMYB113	MP00213	0.000853	ACGTTGGTTAT;
AtCesA7	645	655	31.6	+	AT1G66370	AtMYB113	MP00213	0.000695	AATGTTGTTAG;
AtCesA7	658	668	32.3	+	AT1G66370	AtMYB113	MP00213	0.000586	ATGGTGGTTAT;
AtCesA7	1818	1828	32.4	+	AT1G66370	AtMYB113	MP00213	0.000573	GAGTTTGTTGC;
AtCesA7	2080	2090	32.6	-	AT1G66370	AtMYB113	MP00213	0.000545	ATTACGGTTAT;
AtCesA7	1850	1860	32.7	+	AT1G66370	AtMYB113	MP00213	0.000533	AAAACAGTTGT;
AtCesA7	1919	1929	34.1	-	AT1G66370	AtMYB113	MP00213	0.000387	TAGTTTGTTGT;
AtCesA7	1095	1105	34.3	-	AT1G66370	AtMYB113	MP00213	0.00037	TTTATAGTTAT;
AtCesA7	1193	1203	35.2	-	AT1G66370	AtMYB113	MP00213	0.000299	AATTCTGTTAA;
AtCesA7	1084	1094	37.2	+	AT1G66370	AtMYB113	MP00213	0.000189	AATTTAGTTGT;
AtCesA7	624	634	38.7	+	AT1G66370	AtMYB113	MP00213	0.000135	GATTCTGTTAC;
AtCesA7	1509	1519	42.7	-	AT1G66370	AtMYB113	MP00213	5.42e-05	AAATTAGTTAG;
AtCesA7	649	659	43.8	+	AT1G66370	AtMYB113	MP00213	4.17e-05	TTGTTAGTTAT;
AtCesA7	1701	1715	30.1	+	AT1G68320	AtMYB62	MP00216	0.000974	AATGAGATTAGGACA;
AtCesA7	1533	1547	30.4	+	AT1G68320	AtMYB62	MP00216	0.000913	CTAGTATTTTGGCCG;
AtCesA7	176	190	31.7	+	AT1G68320	AtMYB62	MP00216	0.000674	AAATTATGTAGGCAC;
AtCesA7	1492	1506	34.9	-	AT1G68320	AtMYB62	MP00216	0.000324	GGTAAGGTTTGGTGA;	SMRE3 R
AtCesA7	1448	1462	37.4	-	AT1G68320	AtMYB62	MP00216	0.000181	TCCTTAATTAGGTGA;	SMRE5 R
AtCesA7	1505	1519	37.9	-	AT1G68320	AtMYB62	MP00216	0.000164	AAATTAGTTAGGGGG;
AtCesA7	1972	1986	40.3	-	AT1G68320	AtMYB62	MP00216	9.28e-05	GAATAAGTTTGGTTT;	SMRE3 R
AtCesA7	690	702	31.6	+	AT1G69560	AtMYB105	MP00222	0.000687	GGAACATCGGTTA;
AtCesA7	1999	2011	33.4	-	AT1G69560	AtMYB105	MP00222	0.00046	AACAAAACGGTGA;
AtCesA7	1847	1859	35.2	+	AT1G69560	AtMYB105	MP00222	0.000302	ACTAAAACAGTTG;
AtCesA7	1995	2007	35.2	+	AT1G69560	AtMYB105	MP00222	0.000304	TTGATCACCGTTT;
AtCesA7	627	639	44.3	+	AT1G69560	AtMYB105	MP00222	3.67e-05	TCTGTTACCGTTT;
AtCesA7	2081	2093	48.6	-	AT1G69560	AtMYB105	MP00222	1.37e-05	TTCATTACGGTTA;
AtCesA7	1826	1840	30.4	-	AT1G74650	ATMYB31	MP00235	0.000903	TTCTACACAACTGCA;
AtCesA7	1143	1157	31.5	-	AT1G74650	ATMYB31	MP00235	0.000701	CAATACAAAACCAAA;
AtCesA7	1913	1927	31.7	+	AT1G74650	ATMYB31	MP00235	0.00067	GACTCTACAACAAAC;
AtCesA7	482	496	32.2	-	AT1G74650	ATMYB31	MP00235	0.000607	TAATAACCAACGTAC;
AtCesA7	401	415	32.3	-	AT1G74650	ATMYB31	MP00235	0.000582	CAACCGCTAACATTA;
AtCesA7	660	674	32.4	-	AT1G74650	ATMYB31	MP00235	0.000568	TCCTTGATAACCACC;
AtCesA7	1624	1638	33.2	-	AT1G74650	ATMYB31	MP00235	0.000479	TACCCTTTAACAAAA;
AtCesA7	931	945	33.5	-	AT1G74650	ATMYB31	MP00235	0.000442	AAGCAAACAACTAAA;
AtCesA7	644	658	34.7	-	AT1G74650	ATMYB31	MP00235	0.000341	TAACTAACAACATTT;
AtCesA7	860	874	35.2	-	AT1G74650	ATMYB31	MP00235	0.000301	TCTCCACCACCTTCC;
AtCesA7	1486	1500	38.2	+	AT1G74650	ATMYB31	MP00235	0.000153	CTCCTCTCACCAAAC;	SMRE3
AtCesA7	1105	1119	39	-	AT1G74650	ATMYB31	MP00235	0.000125	AAACAAACAACAATT;
AtCesA7	647	661	39.4	-	AT1G74650	ATMYB31	MP00235	0.000114	CCATAACTAACAACA;
AtCesA7	1503	1517	47.9	+	AT1G74650	ATMYB31	MP00235	1.64e-05	TACCCCCTAACTAAT;
AtCesA7	765	785	30.1	+	AT1G79180	AtMYB63	MP00249	0.000973	CAGCATCAGCAACAACAGCAG;
AtCesA7	1497	1517	30.4	+	AT1G79180	AtMYB63	MP00249	0.000908	AAACCTTACCCCCTAACTAAT;
AtCesA7	856	876	30.6	-	AT1G79180	AtMYB63	MP00249	0.000864	CTTCTCCACCACCTTCCCCGT;
AtCesA7	1911	1931	30.8	+	AT1G79180	AtMYB63	MP00249	0.000829	GAGACTCTACAACAAACTATG;
AtCesA7	1501	1521	30.8	+	AT1G79180	AtMYB63	MP00249	0.000833	CTTACCCCCTAACTAATTTTA;
AtCesA7	859	879	31.4	-	AT1G79180	AtMYB63	MP00249	0.000728	CCCCTTCTCCACCACCTTCCC;
AtCesA7	1153	1173	33	-	AT1G79180	AtMYB63	MP00249	0.000504	AGTCTCTTGCACCTATCAATA;
AtCesA7	647	667	33.4	-	AT1G79180	AtMYB63	MP00249	0.000453	TAACCACCATAACTAACAACA;
AtCesA7	1440	1460	36.9	+	AT1G79180	AtMYB63	MP00249	0.000204	CAGAAAATTCACCTAATTAAG;	SMRE5
AtCesA7	1816	1836	37.1	-	AT1G79180	AtMYB63	MP00249	0.000195	ACACAACTGCAACAAACTCAT;
AtCesA7	1484	1504	53.3	+	AT1G79180	AtMYB63	MP00249	4.66e-06	CACTCCTCTCACCAAACCTTA;	SMRE3
AtCesA7	2052	2066	31	-	AT2G02820	MYB88	MP00259	0.000784	AAGACCGGCGCTAGC;
AtCesA7	402	415	30	-	AT2G23290	AtMYB70	MP00274	0.000988	CAACCGCTAACATT;
AtCesA7	8	21	30.2	-	AT2G23290	AtMYB70	MP00274	0.000946	GAACCATTTTAAAG;
AtCesA7	1080	1093	31.6	-	AT2G23290	AtMYB70	MP00274	0.000698	CAACTAAATTAGAC;
AtCesA7	1846	1859	31.7	-	AT2G23290	AtMYB70	MP00274	0.00067	CAACTGTTTTAGTA;
AtCesA7	626	639	31.9	-	AT2G23290	AtMYB70	MP00274	0.000638	AAACGGTAACAGAA;
AtCesA7	1096	1109	32.2	+	AT2G23290	AtMYB70	MP00274	0.000608	TAACTATAAAATTG;
AtCesA7	1365	1378	32.5	+	AT2G23290	AtMYB70	MP00274	0.000557	AAACAGAATGAACA;
AtCesA7	1194	1207	32.6	+	AT2G23290	AtMYB70	MP00274	0.000553	TAACAGAATTCAAG;
AtCesA7	1510	1523	33.7	+	AT2G23290	AtMYB70	MP00274	0.000422	TAACTAATTTTAAT;
AtCesA7	480	493	33.8	-	AT2G23290	AtMYB70	MP00274	0.000413	TAACCAACGTACCT;
AtCesA7	689	702	34.3	-	AT2G23290	AtMYB70	MP00274	0.000373	TAACCGATGTTCCA;
AtCesA7	1618	1631	34.9	-	AT2G23290	AtMYB70	MP00274	0.000322	TAACAAAAAAAAAA;
AtCesA7	961	974	35.4	-	AT2G23290	AtMYB70	MP00274	0.000289	AAACAGAATCAAAC;
AtCesA7	620	633	35.9	-	AT2G23290	AtMYB70	MP00274	0.000259	TAACAGAATCATCA;
AtCesA7	1137	1150	36.4	-	AT2G23290	AtMYB70	MP00274	0.000229	AAACCAAAAAAAAA;
AtCesA7	1820	1833	39.4	-	AT2G23290	AtMYB70	MP00274	0.000114	CAACTGCAACAAAC;
AtCesA7	654	667	42.6	-	AT2G23290	AtMYB70	MP00274	5.46e-05	TAACCACCATAACT;
AtCesA7	2081	2094	46.4	+	AT2G23290	AtMYB70	MP00274	2.29e-05	TAACCGTAATGAAC;
AtCesA7	1084	1094	30.6	-	AT2G26960	AtMYB81	MP00279	0.000863	ACAACTAAATT;
AtCesA7	406	416	30.7	-	AT2G26960	AtMYB81	MP00279	0.00086	CCAACCGCTAA;
AtCesA7	965	975	31.1	-	AT2G26960	AtMYB81	MP00279	0.000783	AAAACAGAATC;
AtCesA7	645	655	32.9	-	AT2G26960	AtMYB81	MP00279	0.00051	CTAACAACATT;
AtCesA7	1509	1519	35.9	+	AT2G26960	AtMYB81	MP00279	0.000254	CTAACTAATTT;
AtCesA7	1850	1860	36.3	-	AT2G26960	AtMYB81	MP00279	0.000237	ACAACTGTTTT;
AtCesA7	1193	1203	39.5	+	AT2G26960	AtMYB81	MP00279	0.000112	TTAACAGAATT;
AtCesA7	2080	2090	41.6	+	AT2G26960	AtMYB81	MP00279	6.93e-05	ATAACCGTAAT;
AtCesA7	624	634	47.9	-	AT2G26960	AtMYB81	MP00279	1.6e-05	GTAACAGAATC;
AtCesA7	630	644	30.1	-	AT2G32460	ATMYB101	MP00287	0.000966	TCCACAAACGGTAAC;
AtCesA7	1360	1374	30.4	+	AT2G32460	ATMYB101	MP00287	0.000914	CATGGAAACAGAATG;
AtCesA7	693	707	30.9	-	AT2G32460	ATMYB101	MP00287	0.000818	GTAATTAACCGATGT;
AtCesA7	1178	1192	31.5	-	AT2G32460	ATMYB101	MP00287	0.000714	CATCGAAACCAGAAT;
AtCesA7	649	663	31.7	-	AT2G32460	ATMYB101	MP00287	0.000677	CACCATAACTAACAA;
AtCesA7	1611	1625	32.1	-	AT2G32460	ATMYB101	MP00287	0.000614	AAAAAAAACTATATA;
AtCesA7	888	902	32.7	-	AT2G32460	ATMYB101	MP00287	0.000539	GTTCCAAACTGAAAA;
AtCesA7	1850	1864	32.8	-	AT2G32460	ATMYB101	MP00287	0.000522	AAAAACAACTGTTTT;
AtCesA7	1189	1203	33.6	+	AT2G32460	ATMYB101	MP00287	0.000433	GATGTTAACAGAATT;
AtCesA7	1967	1981	34.5	+	AT2G32460	ATMYB101	MP00287	0.00035	CATAAAAACCAAACT;	SMRE3
AtCesA7	351	365	35.6	-	AT2G32460	ATMYB101	MP00287	0.000275	AGCTGGAACCGGATT;
AtCesA7	965	979	38.3	-	AT2G32460	ATMYB101	MP00287	0.000146	AAGAAAAACAGAATC;
AtCesA7	1141	1155	40.3	-	AT2G32460	ATMYB101	MP00287	9.41e-05	ATACAAAACCAAAAA;
AtCesA7	2076	2090	40.6	+	AT2G32460	ATMYB101	MP00287	8.71e-05	TCTCATAACCGTAAT;
AtCesA7	624	638	46.9	-	AT2G32460	ATMYB101	MP00287	2.04e-05	AACGGTAACAGAATC;
AtCesA7	592	612	30.3	-	AT2G38090		MP00296	0.000936	AGCTATGATGATCAACATTAG;
AtCesA7	966	986	31.5	-	AT2G38090		MP00296	0.000704	AAGGAAAAAGAAAAACAGAAT;
AtCesA7	1413	1433	32.8	-	AT2G38090		MP00296	0.000527	TAAGCTAAAGAGAATGTAAAG;
AtCesA7	972	992	35.2	-	AT2G38090		MP00296	0.000299	CAAAAAAAGGAAAAAGAAAAA;
AtCesA7	1045	1065	37.9	+	AT2G38090		MP00296	0.000164	CAGATTGAGGATCATTTTATT;
AtCesA7	1307	1327	39.7	-	AT2G38090		MP00296	0.000106	GAGTCTGCGGATAAAGATCTA;
AtCesA7	1735	1755	43.1	+	AT2G38090		MP00296	4.88e-05	CCTGCAAAGGATAAAAAAGAG;
AtCesA7	1744	1764	44.2	+	AT2G38090		MP00296	3.78e-05	GATAAAAAAGAGAAGCTTAAG;
AtCesA7	410	419	31.2	-	AT2G47460	ATMYB12	MP00627	0.000764	TTGCCAACCG;
AtCesA7	40	49	32.2	-	AT2G47460	ATMYB12	MP00627	0.000608	CCACCTTCCA;
AtCesA7	859	868	32.5	-	AT2G47460	ATMYB12	MP00627	0.000558	CCACCTTCCC;
AtCesA7	1714	1723	32.8	-	AT2G47460	ATMYB12	MP00627	0.000522	TTACTTACTG;
AtCesA7	1504	1517	30.4	+	AT3G01530	AtMYB57	MP00324	0.000918	ACCCCCTAACTAAT;
AtCesA7	647	660	31.1	-	AT3G01530	AtMYB57	MP00324	0.000767	CATAACTAACAACA;
AtCesA7	251	264	31.6	+	AT3G01530	AtMYB57	MP00324	0.000686	AGTGACTAACTTCG;
AtCesA7	174	187	34.9	-	AT3G01530	AtMYB57	MP00324	0.00032	CCTACATAATTTGT;
AtCesA7	1508	1521	36.4	+	AT3G01530	AtMYB57	MP00324	0.000231	CCTAACTAATTTTA;
AtCesA7	1491	1504	37.9	+	AT3G01530	AtMYB57	MP00324	0.00016	CTCACCAAACCTTA;	SMRE3
AtCesA7	1447	1460	42	+	AT3G01530	AtMYB57	MP00324	6.32e-05
AtCesA7	1084	1101	30	+	AT3G02940	AtMYB107	MP00327	0.000991	AATTTAGTTGTATAACTA;
AtCesA7	1502	1519	30.4	-	AT3G02940	AtMYB107	MP00327	0.000907	AAATTAGTTAGGGGGTAA;
AtCesA7	649	666	31.2	+	AT3G02940	AtMYB107	MP00327	0.000751	TTGTTAGTTATGGTGGTT;
AtCesA7	1818	1835	33.5	+	AT3G02940	AtMYB107	MP00327	0.00045	GAGTTTGTTGCAGTTGTG;
AtCesA7	316	333	34.7	+	AT3G02940	AtMYB107	MP00327	0.000337	TTGGTAGTTCTGCGAAAC;
AtCesA7	1912	1929	36.1	-	AT3G02940	AtMYB107	MP00327	0.000243	TAGTTTGTTGTAGAGTCT;
AtCesA7	1485	1502	40.2	-	AT3G02940	AtMYB107	MP00327	9.61e-05	AGGTTTGGTGAGAGGAGT;	SMRE3 R
AtCesA7	1441	1458	48.5	-	AT3G02940	AtMYB107	MP00327	1.4e-05	TAATTAGGTGAATTTTCT;	SMRE5 R
AtCesA7	1531	1545	30.9	+	AT3G06490	AtMYB108	MP00334	0.000821	TACTAGTATTTTGGC;
AtCesA7	1134	1148	31.8	+	AT3G06490	AtMYB108	MP00334	0.000656	TTTTTTTTTTTTGGT;
AtCesA7	1450	1464	38.4	-	AT3G06490	AtMYB108	MP00334	0.000145	TGTCCTTAATTAGGT;	SMRE5 R
AtCesA7	1974	1988	47.4	-	AT3G06490	AtMYB108	MP00334	1.8e-05	ACGAATAAGTTTGGT;	SMRE3 R
AtCesA7	1494	1508	47.4	-	AT3G06490	AtMYB108	MP00334	1.83e-05	GGGGTAAGGTTTGGT;	SMRE3 R
AtCesA7	1243	1253	31	-	AT3G08500	AtMYB83	MP00336	0.000788	ATGGTTGTTTC;
AtCesA7	645	655	31.9	+	AT3G08500	AtMYB83	MP00336	0.000643	AATGTTGTTAG;
AtCesA7	1919	1929	32.1	-	AT3G08500	AtMYB83	MP00336	0.000618	TAGTTTGTTGT;
AtCesA7	932	942	32.6	+	AT3G08500	AtMYB83	MP00336	0.000544	TTAGTTGTTTG;
AtCesA7	770	780	32.7	-	AT3G08500	AtMYB83	MP00336	0.000538	GTTGTTGCTGA;
AtCesA7	1106	1116	33.8	+	AT3G08500	AtMYB83	MP00336	0.000415	ATTGTTGTTTG;
AtCesA7	554	564	35.9	-	AT3G08500	AtMYB83	MP00336	0.000254	AGTGTTGTTGT;
AtCesA7	1818	1828	35.9	+	AT3G08500	AtMYB83	MP00336	0.000256	GAGTTTGTTGC;
AtCesA7	773	783	39.4	-	AT3G08500	AtMYB83	MP00336	0.000115	GCTGTTGTTGC;
AtCesA7	31	41	39.9	-	AT3G08500	AtMYB83	MP00336	0.000102	CATGTTGGTGA;
AtCesA7	1492	1502	40.6	-	AT3G08500	AtMYB83	MP00336	8.72e-05	AGGTTTGGTGA;	SMRE3 R
AtCesA7	861	871	44.1	+	AT3G08500	AtMYB83	MP00336	3.84e-05	GAAGGTGGTGG;
AtCesA7	1757	1775	30.3	-	AT3G09230	AtMYB1	MP00337	0.000936	GTCGCGGTTTCCTTAAGCT;
AtCesA7	1998	2016	31.7	+	AT3G09230	AtMYB1	MP00337	0.000673	ATCACCGTTTTGTTCTCTC;
AtCesA7	693	711	33.6	+	AT3G09230	AtMYB1	MP00337	0.000432	ACATCGGTTAATTACGATC;
AtCesA7	2072	2090	37.5	-	AT3G09230	AtMYB1	MP00337	0.000176	ATTACGGTTATGAGAACCG;
AtCesA7	630	648	41	+	AT3G09230	AtMYB1	MP00337	7.86e-05	GTTACCGTTTGTGGAAATG;
AtCesA7	1701	1714	31.3	-	AT3G11280		MP00347	0.000736	GTCCTAATCTCATT;
AtCesA7	1498	1511	31.4	+	AT3G11280		MP00347	0.000724	AACCTTACCCCCTA;
AtCesA7	1739	1752	33.3	-	AT3G11280		MP00347	0.000465	TTTTTTATCCTTTG;
AtCesA7	1310	1323	35.6	+	AT3G11280		MP00347	0.000278	ATCTTTATCCGCAG;
AtCesA7	1029	1042	41.2	-	AT3G11280		MP00347	7.55e-05	AATTTTATCCAAAT;
AtCesA7	694	706	30.1	-	AT3G11440	MYB65	MP00348	0.000981	TAATTAACCGATG;
AtCesA7	407	419	30.2	-	AT3G11440	MYB65	MP00348	0.000948	TTGCCAACCGCTA;
AtCesA7	1190	1202	30.3	+	AT3G11440	MYB65	MP00348	0.000923	ATGTTAACAGAAT;
AtCesA7	631	643	30.8	-	AT3G11440	MYB65	MP00348	0.00083	CCACAAACGGTAA;
AtCesA7	889	901	31.5	-	AT3G11440	MYB65	MP00348	0.000703	TTCCAAACTGAAA;
AtCesA7	1825	1837	31.9	-	AT3G11440	MYB65	MP00348	0.000641	TACACAACTGCAA;
AtCesA7	659	671	32.3	-	AT3G11440	MYB65	MP00348	0.000593	TTGATAACCACCA;
AtCesA7	650	662	35.1	-	AT3G11440	MYB65	MP00348	0.000309	ACCATAACTAACA;
AtCesA7	625	637	35.6	-	AT3G11440	MYB65	MP00348	0.000272	ACGGTAACAGAAT;
AtCesA7	2077	2089	47.6	+	AT3G11440	MYB65	MP00348	1.74e-05	CTCATAACCGTAA;
AtCesA7	475	495	30.4	+	AT3G12720	ATMYB67	MP00350	0.000902	AGGAGAGGTACGTTGGTTATT;
AtCesA7	520	540	30.4	+	AT3G12720	ATMYB67	MP00350	0.000914	AGAGTACTAGGGTTTGTTTCA;
AtCesA7	649	669	31.3	+	AT3G12720	ATMYB67	MP00350	0.000748	TTGTTAGTTATGGTGGTTATC;
AtCesA7	1447	1467	33.9	-	AT3G12720	ATMYB67	MP00350	0.00041	CCCTGTCCTTAATTAGGTGAA;	SMRE5 R
AtCesA7	1918	1938	35	-	AT3G12720	ATMYB67	MP00350	0.000317	TATGGTACATAGTTTGTTGTA;
AtCesA7	1146	1166	35.3	+	AT3G12720	ATMYB67	MP00350	0.000294	GGTTTTGTATTGATAGGTGCA;
AtCesA7	1508	1528	37.2	-	AT3G12720	ATMYB67	MP00350	0.00019	TTTGAATTAAAATTAGTTAGG;
AtCesA7	1809	1829	39.6	+	AT3G12720	ATMYB67	MP00350	0.000108	GTGAGTGATGAGTTTGTTGCA;
AtCesA7	640	660	39.8	+	AT3G12720	ATMYB67	MP00350	0.000104	GTGGAAATGTTGTTAGTTATG;
AtCesA7	1491	1511	53	-	AT3G12720	ATMYB67	MP00350	5.02e-06	TAGGGGGTAAGGTTTGGTGAG;	SMRE3 R
AtCesA7	35	50	30.1	+	AT3G12820	AtMYB10	MP00352	0.000985	CAACATGGAAGGTGGC;
AtCesA7	1918	1933	30.9	-	AT3G12820	AtMYB10	MP00352	0.000815	TACATAGTTTGTTGTA;
AtCesA7	405	420	31	+	AT3G12820	AtMYB10	MP00352	0.000802	GTTAGCGGTTGGCAAA;
AtCesA7	1508	1523	31.2	-	AT3G12820	AtMYB10	MP00352	0.000751	ATTAAAATTAGTTAGG;
AtCesA7	854	869	31.5	+	AT3G12820	AtMYB10	MP00352	0.000705	TCACGGGGAAGGTGGT;
AtCesA7	645	660	32.3	+	AT3G12820	AtMYB10	MP00352	0.00059	AATGTTGTTAGTTATG;
AtCesA7	1814	1829	33	+	AT3G12820	AtMYB10	MP00352	0.000504	TGATGAGTTTGTTGCA;
AtCesA7	1151	1166	38.2	+	AT3G12820	AtMYB10	MP00352	0.000152	TGTATTGATAGGTGCA;
AtCesA7	1447	1462	42.2	-	AT3G12820	AtMYB10	MP00352	6.05e-05	TCCTTAATTAGGTGAA;	SMRE5 R
AtCesA7	1491	1506	50	-	AT3G12820	AtMYB10	MP00352	1.01e-05	GGTAAGGTTTGGTGAG;	SMRE3 R
AtCesA7	1494	1514	30.1	+	AT3G23250	ATMYB15	MP00375	0.000972	ACCAAACCTTACCCCCTAACT;	SMRE3
AtCesA7	1156	1176	30.2	-	AT3G23250	ATMYB15	MP00375	0.00096	TTGAGTCTCTTGCACCTATCA;
AtCesA7	1920	1940	30.2	+	AT3G23250	ATMYB15	MP00375	0.00096	CAACAAACTATGTACCATACA;
AtCesA7	1141	1161	30.9	-	AT3G23250	ATMYB15	MP00375	0.000817	CTATCAATACAAAACCAAAAA;
AtCesA7	933	953	32	-	AT3G23250	ATMYB15	MP00375	0.000631	AACATACAAAGCAAACAACTA;
AtCesA7	646	666	33.5	-	AT3G23250	ATMYB15	MP00375	0.000443	AACCACCATAACTAACAACAT;
AtCesA7	1819	1839	33.6	-	AT3G23250	ATMYB15	MP00375	0.000439	TCTACACAACTGCAACAAACT;
AtCesA7	40	60	33.8	-	AT3G23250	ATMYB15	MP00375	0.000415	ATCCTAGCTTGCCACCTTCCA;
AtCesA7	1961	1981	35.6	+	AT3G23250	ATMYB15	MP00375	0.000273	TTCACACATAAAAACCAAACT;	SMRE3
AtCesA7	484	504	36.3	-	AT3G23250	ATMYB15	MP00375	0.000232	CTCCATTGTAATAACCAACGT;
AtCesA7	862	882	39	-	AT3G23250	ATMYB15	MP00375	0.000126	GAGCCCCTTCTCCACCACCTT;
AtCesA7	1437	1457	39.7	+	AT3G23250	ATMYB15	MP00375	0.000108	ATGCAGAAAATTCACCTAATT;	SMRE5
AtCesA7	20	40	41.9	+	AT3G23250	ATMYB15	MP00375	6.51e-05	TCCAAAAGGCATCACCAACAT;
AtCesA7	859	879	42.4	-	AT3G23250	ATMYB15	MP00375	5.79e-05	CCCCTTCTCCACCACCTTCCC;
AtCesA7	1481	1501	55.1	+	AT3G23250	ATMYB15	MP00375	3.09e-06	TTGCACTCCTCTCACCAAACC;	SMRE3
AtCesA7	1002	1018	30.8	-	AT3G27785	ATMYB118	MP00385	0.000838	ATGAAAAAAGTTATAAG;
AtCesA7	2077	2093	31	-	AT3G27785	ATMYB118	MP00385	0.000788	TTCATTACGGTTATGAG;
AtCesA7	1462	1478	31.1	+	AT3G27785	ATMYB118	MP00385	0.00078	ACAGGGAACGTAACTTG;
AtCesA7	2077	2093	31.4	+	AT3G27785	ATMYB118	MP00385	0.000718	CTCATAACCGTAATGAA;
AtCesA7	336	352	32.7	+	AT3G27785	ATMYB118	MP00385	0.000541	CTCAAGGACGTTAATAA;
AtCesA7	690	706	32.8	+	AT3G27785	ATMYB118	MP00385	0.000523	GGAACATCGGTTAATTA;
AtCesA7	376	392	32.8	-	AT3G27785	ATMYB118	MP00385	0.000527	CTCTGAAACGTTATTAC;
AtCesA7	1799	1813	30.1	-	AT3G28910	ATMYB30	MP00386	0.000976	CTCACATCCATCAGC;
AtCesA7	1154	1168	31.9	-	AT3G28910	ATMYB30	MP00386	0.000648	CTTGCACCTATCAAT;
AtCesA7	1506	1520	33.4	+	AT3G28910	ATMYB30	MP00386	0.000459	CCCCTAACTAATTTT;
AtCesA7	1916	1930	33.6	+	AT3G28910	ATMYB30	MP00386	0.00044	TCTACAACAAACTAT;
AtCesA7	1823	1837	35.7	-	AT3G28910	ATMYB30	MP00386	0.000271	TACACAACTGCAACA;
AtCesA7	657	671	36.5	-	AT3G28910	ATMYB30	MP00386	0.000223	TTGATAACCACCATA;
AtCesA7	861	875	38.8	-	AT3G28910	ATMYB30	MP00386	0.000131	TTCTCCACCACCTTC;
AtCesA7	648	662	41.3	-	AT3G28910	ATMYB30	MP00386	7.44e-05	ACCATAACTAACAAC;
AtCesA7	405	419	49.4	-	AT3G28910	ATMYB30	MP00386	1.15e-05	TTGCCAACCGCTAAC;
AtCesA7	97	110	30.4	+	AT3G30210	ATMYB121	MP00388	0.000905	AACTTTCGGTACAT;
AtCesA7	1507	1520	30.4	-	AT3G30210	ATMYB121	MP00388	0.000912	AAAATTAGTTAGGG;
AtCesA7	179	192	31.2	+	AT3G30210	ATMYB121	MP00388	0.000757	TTATGTAGGCACAC;
AtCesA7	1154	1167	32.1	+	AT3G30210	ATMYB121	MP00388	0.000615	ATTGATAGGTGCAA;
AtCesA7	1970	1983	37.5	-	AT3G30210	ATMYB121	MP00388	0.000176	TAAGTTTGGTTTTT;	SMRE3 R
AtCesA7	1490	1503	38	-	AT3G30210	ATMYB121	MP00388	0.000159	AAGGTTTGGTGAGA;	SMRE3 R
AtCesA7	1446	1459	41.8	-	AT3G30210	ATMYB121	MP00388	6.55e-05	TTAATTAGGTGAAT;	SMRE5 R
AtCesA7	855	873	30.1	+	AT3G47600	ATMYB94	MP00395	0.000986	CACGGGGAAGGTGGTGGAG;
AtCesA7	1081	1099	30.4	+	AT3G47600	ATMYB94	MP00395	0.000907	TCTAATTTAGTTGTATAAC;
AtCesA7	642	660	30.4	+	AT3G47600	ATMYB94	MP00395	0.000911	GGAAATGTTGTTAGTTATG;
AtCesA7	36	54	31.7	+	AT3G47600	ATMYB94	MP00395	0.000674	AACATGGAAGGTGGCAAGC;
AtCesA7	1443	1461	32.7	-	AT3G47600	ATMYB94	MP00395	0.00054	CCTTAATTAGGTGAATTTT;	SMRE5 R
AtCesA7	1815	1833	32.8	+	AT3G47600	ATMYB94	MP00395	0.000522	GATGAGTTTGTTGCAGTTG;
AtCesA7	1152	1170	33.2	+	AT3G47600	ATMYB94	MP00395	0.000479	GTATTGATAGGTGCAAGAG;
AtCesA7	646	664	34.3	+	AT3G47600	ATMYB94	MP00395	0.000368	ATGTTGTTAGTTATGGTGG;
AtCesA7	1487	1505	34.4	-	AT3G47600	ATMYB94	MP00395	0.000366	GTAAGGTTTGGTGAGAGGA;	SMRE3 R
AtCesA7	1914	1932	34.9	-	AT3G47600	ATMYB94	MP00395	0.000321	ACATAGTTTGTTGTAGAGT;
AtCesA7	655	673	37.5	+	AT3G47600	ATMYB94	MP00395	0.000178	GTTATGGTGGTTATCAAGG;
AtCesA7	859	877	38.6	+	AT3G47600	ATMYB94	MP00395	0.000138	GGGAAGGTGGTGGAGAAGG;
AtCesA7	403	421	39.3	+	AT3G47600	ATMYB94	MP00395	0.000117	ATGTTAGCGGTTGGCAAAA;
AtCesA7	1504	1522	42.3	-	AT3G47600	ATMYB94	MP00395	5.94e-05	TTAAAATTAGTTAGGGGGT;
AtCesA7	31	43	31	-	AT3G49690	ATMYB84	MP00089	0.000791	TCCATGTTGGTGA;
AtCesA7	859	871	31.8	+	AT3G49690	ATMYB84	MP00089	0.000666	GGGAAGGTGGTGG;
AtCesA7	1243	1255	32	-	AT3G49690	ATMYB84	MP00089	0.000625	CCATGGTTGTTTC;
AtCesA7	37	49	40.6	+	AT3G49690	ATMYB84	MP00089	8.66e-05	ACATGGAAGGTGG;
AtCesA7	856	868	45.8	+	AT3G49690	ATMYB84	MP00089	2.63e-05	ACGGGGAAGGTGG;
AtCesA7	625	639	32.4	+	AT3G50060	MYB77	MP00400	0.000572	ATTCTGTTACCGTTT;
AtCesA7	653	667	34.8	+	AT3G50060	MYB77	MP00400	0.000329	TAGTTATGGTGGTTA;
AtCesA7	1819	1833	35.1	+	AT3G50060	MYB77	MP00400	0.000311	AGTTTGTTGCAGTTG;
AtCesA7	688	702	36.3	+	AT3G50060	MYB77	MP00400	0.000236	TTGGAACATCGGTTA;
AtCesA7	401	415	36.5	+	AT3G50060	MYB77	MP00400	0.000222	TAATGTTAGCGGTTG;
AtCesA7	1845	1859	36.6	+	AT3G50060	MYB77	MP00400	0.000218	TTACTAAAACAGTTG;
AtCesA7	2081	2095	48.8	-	AT3G50060	MYB77	MP00400	1.3e-05	AGTTCATTACGGTTA;
AtCesA7	177	191	30.7	+	AT3G53200	AtMYB27	MP00406	0.000854	AATTATGTAGGCACA;
AtCesA7	1504	1518	31.6	-	AT3G53200	AtMYB27	MP00406	0.000692	AATTAGTTAGGGGGT;
AtCesA7	1491	1505	32	-	AT3G53200	AtMYB27	MP00406	0.000628	GTAAGGTTTGGTGAG;	SMRE3 R
AtCesA7	646	660	32	+	AT3G53200	AtMYB27	MP00406	0.000636	ATGTTGTTAGTTATG;
AtCesA7	173	187	35.6	+	AT3G53200	AtMYB27	MP00406	0.000277	TACAAATTATGTAGG;
AtCesA7	1971	1985	37.5	-	AT3G53200	AtMYB27	MP00406	0.000178	AATAAGTTTGGTTTT;	SMRE3 R
AtCesA7	1508	1522	38	-	AT3G53200	AtMYB27	MP00406	0.00016	TTAAAATTAGTTAGG;
AtCesA7	1447	1461	46.5	-	AT3G53200	AtMYB27	MP00406	2.25e-05	CCTTAATTAGGTGAA;	SMRE5 R
AtCesA7	929	943	31	+	AT3G61250	AtMYB17	MP00114	0.000792	CTTTTAGTTGTTTGC;
AtCesA7	655	669	31.3	+	AT3G61250	AtMYB17	MP00114	0.000746	GTTATGGTGGTTATC;
AtCesA7	1971	1985	31.8	-	AT3G61250	AtMYB17	MP00114	0.000661	AATAAGTTTGGTTTT;	SMRE3 R
AtCesA7	1152	1166	32.2	+	AT3G61250	AtMYB17	MP00114	0.000595	GTATTGATAGGTGCA;
AtCesA7	313	327	32.8	+	AT3G61250	AtMYB17	MP00114	0.000524	CTATTGGTAGTTCTG;
AtCesA7	1815	1829	33.1	+	AT3G61250	AtMYB17	MP00114	0.00049	GATGAGTTTGTTGCA;
AtCesA7	1918	1932	33.4	-	AT3G61250	AtMYB17	MP00114	0.000455	ACATAGTTTGTTGTA;
AtCesA7	1508	1522	33.7	-	AT3G61250	AtMYB17	MP00114	0.000428	TTAAAATTAGTTAGG;
AtCesA7	1447	1461	37.1	-	AT3G61250	AtMYB17	MP00114	0.000193	CCTTAATTAGGTGAA;	SMRE5 R
AtCesA7	646	660	38.8	+	AT3G61250	AtMYB17	MP00114	0.000133	ATGTTGTTAGTTATG;
AtCesA7	1491	1505	40.3	-	AT3G61250	AtMYB17	MP00114	9.35e-05	GTAAGGTTTGGTGAG;	SMRE3 R
AtCesA7	1823	1836	30	-	AT4G01680	MYB55	MP00427	0.000987	ACACAACTGCAACA;
AtCesA7	1251	1264	31.4	-	AT4G01680	MYB55	MP00427	0.000723	CTTGACCAGCCATG;
AtCesA7	771	784	31.5	+	AT4G01680	MYB55	MP00427	0.000713	CAGCAACAACAGCA;
AtCesA7	1241	1254	34.2	+	AT4G01680	MYB55	MP00427	0.000378	TGGAAACAACCATG;
AtCesA7	864	877	35.4	-	AT4G01680	MYB55	MP00427	0.000288	CCTTCTCCACCACC;
AtCesA7	315	328	35.9	-	AT4G01680	MYB55	MP00427	0.000255	GCAGAACTACCAAT;
AtCesA7	657	670	41.4	-	AT4G01680	MYB55	MP00427	7.22e-05	TGATAACCACCATA;
AtCesA7	861	874	42.3	-	AT4G01680	MYB55	MP00427	5.86e-05	TCTCCACCACCTTC;
AtCesA7	1154	1167	30.3	-	AT4G05100	AtMYB74	MP00429	0.00093	TTGCACCTATCAAT;
AtCesA7	1490	1503	36.9	+	AT4G05100	AtMYB74	MP00429	0.000202	TCTCACCAAACCTT;	SMRE3
AtCesA7	1446	1459	45.4	+	AT4G05100	AtMYB74	MP00429	2.88e-05	ATTCACCTAATTAA;	SMRE5
AtCesA7	648	661	32.8	+	AT4G17785	MYB39	MP00438	0.000525	GTTGTTAGTTATGG;
AtCesA7	1083	1096	33.6	+	AT4G17785	MYB39	MP00438	0.000436	TAATTTAGTTGTAT;
AtCesA7	1154	1167	34.2	+	AT4G17785	MYB39	MP00438	0.000381	ATTGATAGGTGCAA;
AtCesA7	1817	1830	35.2	+	AT4G17785	MYB39	MP00438	0.000298	TGAGTTTGTTGCAG;
AtCesA7	1917	1930	35.6	-	AT4G17785	MYB39	MP00438	0.000278	ATAGTTTGTTGTAG;
AtCesA7	1507	1520	43.2	-	AT4G17785	MYB39	MP00438	4.75e-05	AAAATTAGTTAGGG;
AtCesA7	1490	1503	46.2	-	AT4G17785	MYB39	MP00438	2.38e-05	AAGGTTTGGTGAGA;	SMRE3 R
AtCesA7	1446	1459	52.4	-	AT4G17785	MYB39	MP00438	5.72e-06	TTAATTAGGTGAAT;	SMRE5 R
AtCesA7	1126	1140	30.2	-	AT4G18770	AtMYB98	MP00442	0.00096	AAAAAAAAACTTATG;
AtCesA7	1000	1014	31.2	+	AT4G18770	AtMYB98	MP00442	0.000763	TTCTTATAACTTTTT;
AtCesA7	379	393	32	-	AT4G18770	AtMYB98	MP00442	0.000626	TCTCTGAAACGTTAT;
AtCesA7	625	639	32.1	-	AT4G18770	AtMYB98	MP00442	0.000615	AAACGGTAACAGAAT;
AtCesA7	2075	2089	33.2	+	AT4G18770	AtMYB98	MP00442	0.000472	TTCTCATAACCGTAA;
AtCesA7	374	388	36.2	+	AT4G18770	AtMYB98	MP00442	0.000238	TAGTAATAACGTTTC;
AtCesA7	26	40	30.3	+	AT4G28110	AtMYB41	MP00457	0.000927	AGGCATCACCAACAT;
AtCesA7	1914	1928	30.6	+	AT4G28110	AtMYB41	MP00457	0.000868	ACTCTACAACAAACT;
AtCesA7	317	331	31.1	-	AT4G28110	AtMYB41	MP00457	0.000774	TTCGCAGAACTACCA;
AtCesA7	1504	1518	31.3	+	AT4G28110	AtMYB41	MP00457	0.000736	ACCCCCTAACTAATT;
AtCesA7	1085	1099	32.3	-	AT4G28110	AtMYB41	MP00457	0.000584	GTTATACAACTAAAT;
AtCesA7	1487	1501	37.1	+	AT4G28110	AtMYB41	MP00457	0.000196	TCCTCTCACCAAACC;	SMRE3
AtCesA7	1443	1457	49	+	AT4G28110	AtMYB41	MP00457	1.26e-05	AAAATTCACCTAATT;	SMRE5
AtCesA7	374	388	30.9	+	AT4G32730	ATMYB3R-1	MP00466	0.000818	TAGTAATAACGTTTC;
AtCesA7	476	490	31.5	+	AT4G32730	ATMYB3R-1	MP00466	0.000703	GGAGAGGTACGTTGG;
AtCesA7	335	349	31.6	+	AT4G32730	ATMYB3R-1	MP00466	0.000684	TCTCAAGGACGTTAA;
AtCesA7	1994	2008	32	+	AT4G32730	ATMYB3R-1	MP00466	0.000626	ATTGATCACCGTTTT;
AtCesA7	379	393	32.1	-	AT4G32730	ATMYB3R-1	MP00466	0.000622	TCTCTGAAACGTTAT;
AtCesA7	882	896	35.2	-	AT4G32730	ATMYB3R-1	MP00466	0.000301	AACTGAAAACGTTGG;
AtCesA7	626	640	38.9	+	AT4G32730	ATMYB3R-1	MP00466	0.00013	TTCTGTTACCGTTTG;
AtCesA7	657	667	30.4	-	AT4G37260	ATMYB73	MP00476	0.000909	TAACCACCATA;
AtCesA7	405	415	31.1	-	AT4G37260	ATMYB73	MP00476	0.000767	CAACCGCTAAC;
AtCesA7	887	897	31.3	-	AT4G37260	ATMYB73	MP00476	0.000747	AAACTGAAAAC;
AtCesA7	1194	1204	31.4	+	AT4G37260	ATMYB73	MP00476	0.00072	TAACAGAATTC;
AtCesA7	623	633	33.4	-	AT4G37260	ATMYB73	MP00476	0.000453	TAACAGAATCA;
AtCesA7	692	702	33.8	-	AT4G37260	ATMYB73	MP00476	0.00042	TAACCGATGTT;
AtCesA7	1823	1833	33.9	-	AT4G37260	ATMYB73	MP00476	0.000406	CAACTGCAACA;
AtCesA7	1096	1106	34.2	+	AT4G37260	ATMYB73	MP00476	0.00038	TAACTATAAAA;
AtCesA7	629	639	35	-	AT4G37260	ATMYB73	MP00476	0.000317	AAACGGTAACA;
AtCesA7	1849	1859	36.6	-	AT4G37260	ATMYB73	MP00476	0.000221	CAACTGTTTTA;
AtCesA7	2081	2091	42.8	+	AT4G37260	ATMYB73	MP00476	5.29e-05	TAACCGTAATG;
AtCesA7	1137	1151	30.1	+	AT4G38620	ATMYB4	MP00479	0.000975	TTTTTTTTTGGTTTT;
AtCesA7	1815	1829	30.3	+	AT4G38620	ATMYB4	MP00479	0.000933	GATGAGTTTGTTGCA;
AtCesA7	646	660	30.6	+	AT4G38620	ATMYB4	MP00479	0.000861	ATGTTGTTAGTTATG;
AtCesA7	1152	1166	31.7	+	AT4G38620	ATMYB4	MP00479	0.00067	GTATTGATAGGTGCA;
AtCesA7	1918	1932	31.7	-	AT4G38620	ATMYB4	MP00479	0.00067	ACATAGTTTGTTGTA;
AtCesA7	1619	1633	32.5	+	AT4G38620	ATMYB4	MP00479	0.000568	TTTTTTTTTGTTAAA;
AtCesA7	1971	1985	34.4	-	AT4G38620	ATMYB4	MP00479	0.000364	AATAAGTTTGGTTTT;	SMRE3 R
AtCesA7	1508	1522	34.5	-	AT4G38620	ATMYB4	MP00479	0.000355	TTAAAATTAGTTAGG;
AtCesA7	30	44	36.7	-	AT4G38620	ATMYB4	MP00479	0.000212	TTCCATGTTGGTGAT;
AtCesA7	1491	1505	43.3	-	AT4G38620	ATMYB4	MP00479	4.68e-05	GTAAGGTTTGGTGAG;	SMRE3 R
AtCesA7	1447	1461	46.6	-	AT4G38620	ATMYB4	MP00479	2.19e-05	CCTTAATTAGGTGAA;	SMRE5 R
AtCesA7	380	394	30.1	-	AT5G02320	MYB3R-5	MP00482	0.000973	CTCTCTGAAACGTTA;
AtCesA7	2075	2089	31.5	+	AT5G02320	MYB3R-5	MP00482	0.000705	TTCTCATAACCGTAA;
AtCesA7	883	897	35.7	-	AT5G02320	MYB3R-5	MP00482	0.000267	AAACTGAAAACGTTG;
AtCesA7	625	639	39.2	+	AT5G02320	MYB3R-5	MP00482	0.00012	ATTCTGTTACCGTTT;
AtCesA7	1588	1597	31.3	-	AT5G04760		MP00055	0.00074	CTGATAATTC;
AtCesA7	1032	1041	31.6	+	AT5G04760		MP00055	0.000686	TGGATAAAAT;
AtCesA7	1311	1320	36.8	-	AT5G04760		MP00055	0.000208	CGGATAAAGA;
AtCesA7	595	609	30.7	+	AT5G05790		MP00489	0.000853	ATGTTGATCATCATA;
AtCesA7	594	608	31.3	-	AT5G05790		MP00489	0.000733	ATGATGATCAACATT;
AtCesA7	1700	1714	31.5	-	AT5G05790		MP00489	0.000712	GTCCTAATCTCATTT;
AtCesA7	1405	1419	33.7	+	AT5G05790		MP00489	0.000422	TATATGATCTTTACA;
AtCesA7	1738	1752	34.6	-	AT5G05790		MP00489	0.000344	TTTTTTATCCTTTGC;
AtCesA7	1310	1324	35.7	+	AT5G05790		MP00489	0.000266	ATCTTTATCCGCAGA;
AtCesA7	1028	1042	39.9	-	AT5G05790		MP00489	0.000102	AATTTTATCCAAATA;
AtCesA7	1622	1632	30.4	-	AT5G06100	ATMYB33	MP00490	0.000916	TTAACAAAAAA;
AtCesA7	1141	1151	30.7	-	AT5G06100	ATMYB33	MP00490	0.00085	AAAACCAAAAA;
AtCesA7	645	655	30.7	-	AT5G06100	ATMYB33	MP00490	0.000859	CTAACAACATT;
AtCesA7	965	975	31.5	-	AT5G06100	ATMYB33	MP00490	0.000709	AAAACAGAATC;
AtCesA7	888	898	32.2	-	AT5G06100	ATMYB33	MP00490	0.000608	CAAACTGAAAA;
AtCesA7	658	668	34.2	-	AT5G06100	ATMYB33	MP00490	0.000376	ATAACCACCAT;
AtCesA7	1095	1105	34.3	+	AT5G06100	ATMYB33	MP00490	0.000368	ATAACTATAAA;
AtCesA7	1509	1519	34.7	+	AT5G06100	ATMYB33	MP00490	0.000335	CTAACTAATTT;
AtCesA7	649	659	35.6	-	AT5G06100	ATMYB33	MP00490	0.000276	ATAACTAACAA;
AtCesA7	1193	1203	36.7	+	AT5G06100	ATMYB33	MP00490	0.000213	TTAACAGAATT;
AtCesA7	624	634	40	-	AT5G06100	ATMYB33	MP00490	9.88e-05	GTAACAGAATC;
AtCesA7	2080	2090	47.2	+	AT5G06100	ATMYB33	MP00490	1.91e-05	ATAACCGTAAT;
AtCesA7	1589	1601	30.4	-	AT5G08520	MYBS2	MP00500	0.000907	CATGCTGATAATT;
AtCesA7	1676	1688	31.8	+	AT5G08520	MYBS2	MP00500	0.000661	AATTAGTATAATG;
AtCesA7	1312	1324	32.3	-	AT5G08520	MYBS2	MP00500	0.000586	TCTGCGGATAAAG;
AtCesA7	1738	1750	32.9	+	AT5G08520	MYBS2	MP00500	0.00051	GCAAAGGATAAAA;
AtCesA7	1028	1040	37.8	+	AT5G08520	MYBS2	MP00500	0.000167	TATTTGGATAAAA;
AtCesA7	30	39	30.5	-	AT5G10280	ATMYB92	MP00503	0.000899	TGTTGGTGAT;
AtCesA7	1971	1980	32.4	-	AT5G10280	ATMYB92	MP00503	0.000578	GTTTGGTTTT;	SMRE3 R
AtCesA7	1504	1513	33.6	-	AT5G10280	ATMYB92	MP00503	0.000434	GTTAGGGGGT;
AtCesA7	1491	1500	39.5	-	AT5G10280	ATMYB92	MP00503	0.000112	GTTTGGTGAG;	SMRE3 R
AtCesA7	1447	1456	43.8	-	AT5G10280	ATMYB92	MP00503	4.17e-05	ATTAGGTGAA;	SMRE5 R
AtCesA7	476	490	30.9	+	AT5G11510	AtMYB3R-4	MP00505	0.000815	GGAGAGGTACGTTGG;
AtCesA7	335	349	31.5	+	AT5G11510	AtMYB3R-4	MP00505	0.000713	TCTCAAGGACGTTAA;
AtCesA7	379	393	32	-	AT5G11510	AtMYB3R-4	MP00505	0.000635	TCTCTGAAACGTTAT;
AtCesA7	1994	2008	32.3	+	AT5G11510	AtMYB3R-4	MP00505	0.000584	ATTGATCACCGTTTT;
AtCesA7	882	896	34.8	-	AT5G11510	AtMYB3R-4	MP00505	0.00033	AACTGAAAACGTTGG;
AtCesA7	626	640	37.9	+	AT5G11510	AtMYB3R-4	MP00505	0.000161	TTCTGTTACCGTTTG;
AtCesA7	252	261	30.6	-	AT5G12870	AtMYB46	MP00599	0.00087	AGTTAGTCAC;
AtCesA7	40	49	30.7	+	AT5G12870	AtMYB46	MP00599	0.000848	TGGAAGGTGG;
AtCesA7	1505	1514	30.8	-	AT5G12870	AtMYB46	MP00599	0.000837	AGTTAGGGGG;
AtCesA7	859	868	31.6	+	AT5G12870	AtMYB46	MP00599	0.000687	GGGAAGGTGG;
AtCesA7	1972	1981	32	-	AT5G12870	AtMYB46	MP00599	0.000623	AGTTTGGTTT;	SMRE3 R
AtCesA7	1919	1928	32	-	AT5G12870	AtMYB46	MP00599	0.000626	AGTTTGTTGT;
AtCesA7	1819	1828	33.4	+	AT5G12870	AtMYB46	MP00599	0.000453	AGTTTGTTGC;
AtCesA7	1509	1518	33.6	-	AT5G12870	AtMYB46	MP00599	0.00044	AATTAGTTAG;
AtCesA7	650	659	35	+	AT5G12870	AtMYB46	MP00599	0.000313	TGTTAGTTAT;
AtCesA7	1448	1457	38	-	AT5G12870	AtMYB46	MP00599	0.000157	AATTAGGTGA;	SMRE5 R
AtCesA7	1492	1501	39.3	-	AT5G12870	AtMYB46	MP00599	0.000117	GGTTTGGTGA;	SMRE3 R
AtCesA7	30	42	30.9	+	AT5G14340	AtMYB40	MP00510	0.00081	ATCACCAACATGG;
AtCesA7	308	320	31.3	+	AT5G14340	AtMYB40	MP00510	0.00074	TCTACCTATTGGT;
AtCesA7	1154	1166	32.7	-	AT5G14340	AtMYB40	MP00510	0.000542	TGCACCTATCAAT;
AtCesA7	860	872	33.2	-	AT5G14340	AtMYB40	MP00510	0.000483	TCCACCACCTTCC;
AtCesA7	408	420	33.3	-	AT5G14340	AtMYB40	MP00510	0.000466	TTTGCCAACCGCT;
AtCesA7	1508	1520	34.6	+	AT5G14340	AtMYB40	MP00510	0.000345	CCTAACTAATTTT;
AtCesA7	1447	1459	45.8	+	AT5G14340	AtMYB40	MP00510	2.65e-05	TTCACCTAATTAA;	SMRE5
AtCesA7	1491	1503	48	+	AT5G14340	AtMYB40	MP00510	1.58e-05	CTCACCAAACCTT;	SMRE3
AtCesA7	316	328	30	+	AT5G16600	AtMYB43	MP00513	0.000998	TTGGTAGTTCTGC;
AtCesA7	1818	1830	34.4	+	AT5G16600	AtMYB43	MP00513	0.00036	GAGTTTGTTGCAG;
AtCesA7	649	661	35	+	AT5G16600	AtMYB43	MP00513	0.000314	TTGTTAGTTATGG;
AtCesA7	1917	1929	36.1	-	AT5G16600	AtMYB43	MP00513	0.000245	TAGTTTGTTGTAG;
AtCesA7	1507	1519	37	-	AT5G16600	AtMYB43	MP00513	0.000199	AAATTAGTTAGGG;
AtCesA7	1446	1458	45.8	-	AT5G16600	AtMYB43	MP00513	2.62e-05	TAATTAGGTGAAT;	SMRE5 R
AtCesA7	1490	1502	49.5	-	AT5G16600	AtMYB43	MP00513	1.11e-05	AGGTTTGGTGAGA;	SMRE3 R
AtCesA7	1505	1519	30.4	+	AT5G17800	AtMYB56	MP00516	0.000903	CCCCCTAACTAATTT;
AtCesA7	484	498	30.5	-	AT5G17800	AtMYB56	MP00516	0.000896	TGTAATAACCAACGT;
AtCesA7	649	663	30.9	-	AT5G17800	AtMYB56	MP00516	0.000813	CACCATAACTAACAA;
AtCesA7	624	638	32.1	-	AT5G17800	AtMYB56	MP00516	0.000612	AACGGTAACAGAATC;
AtCesA7	645	659	33	-	AT5G17800	AtMYB56	MP00516	0.000498	ATAACTAACAACATT;
AtCesA7	1850	1864	33.4	-	AT5G17800	AtMYB56	MP00516	0.000456	AAAAACAACTGTTTT;
AtCesA7	693	707	34.2	-	AT5G17800	AtMYB56	MP00516	0.00038	GTAATTAACCGATGT;
AtCesA7	1189	1203	34.7	+	AT5G17800	AtMYB56	MP00516	0.000335	GATGTTAACAGAATT;
AtCesA7	1091	1105	36.7	+	AT5G17800	AtMYB56	MP00516	0.000214	TTGTATAACTATAAA;
AtCesA7	2076	2090	37.1	+	AT5G17800	AtMYB56	MP00516	0.000195	TCTCATAACCGTAAT;
AtCesA7	1622	1632	31.3	+	AT5G40330	ATMYB23	MP00538	0.000736	TTTTTTGTTAA;
AtCesA7	649	659	31.5	+	AT5G40330	ATMYB23	MP00538	0.000708	TTGTTAGTTAT;
AtCesA7	1509	1519	31.9	-	AT5G40330	ATMYB23	MP00538	0.00065	AAATTAGTTAG;
AtCesA7	645	655	32.4	+	AT5G40330	ATMYB23	MP00538	0.00058	AATGTTGTTAG;
AtCesA7	773	783	34.2	-	AT5G40330	ATMYB23	MP00538	0.000382	GCTGTTGTTGC;
AtCesA7	929	939	35	+	AT5G40330	ATMYB23	MP00538	0.000319	CTTTTAGTTGT;
AtCesA7	1103	1113	36.9	+	AT5G40330	ATMYB23	MP00538	0.000205	AAAATTGTTGT;
AtCesA7	554	564	38.6	-	AT5G40330	ATMYB23	MP00538	0.000138	AGTGTTGTTGT;
AtCesA7	1084	1094	41.6	+	AT5G40330	ATMYB23	MP00538	6.89e-05	AATTTAGTTGT;
AtCesA7	1818	1828	46	+	AT5G40330	ATMYB23	MP00538	2.51e-05	GAGTTTGTTGC;
AtCesA7	1919	1929	49.3	-	AT5G40330	ATMYB23	MP00538	1.16e-05	TAGTTTGTTGT;
AtCesA7	317	326	30.2	+	AT5G49330	ATMYB111	MP00598	0.000949	TGGTAGTTCT;
AtCesA7	1505	1514	30.4	-	AT5G49330	ATMYB111	MP00598	0.000908	AGTTAGGGGG;
AtCesA7	1819	1828	31.5	+	AT5G49330	ATMYB111	MP00598	0.000715	AGTTTGTTGC;
AtCesA7	859	868	31.7	+	AT5G49330	ATMYB111	MP00598	0.000669	GGGAAGGTGG;
AtCesA7	40	49	31.7	+	AT5G49330	ATMYB111	MP00598	0.000674	TGGAAGGTGG;
AtCesA7	1156	1165	32.3	+	AT5G49330	ATMYB111	MP00598	0.000591	TGATAGGTGC;
AtCesA7	1492	1501	33.2	-	AT5G49330	ATMYB111	MP00598	0.000474	GGTTTGGTGA;	SMRE3 R
AtCesA7	1448	1457	34.7	-	AT5G49330	ATMYB111	MP00598	0.000336	AATTAGGTGA;	SMRE5 R
AtCesA7	1509	1518	34.8	-	AT5G49330	ATMYB111	MP00598	0.00033	AATTAGTTAG;
AtCesA7	650	659	35.7	+	AT5G49330	ATMYB111	MP00598	0.000269	TGTTAGTTAT;
AtCesA7	1155	1169	31.6	-	AT5G54230	AtMYB49	MP00563	0.000686	TCTTGCACCTATCAA;
AtCesA7	649	663	32.1	-	AT5G54230	AtMYB49	MP00563	0.000615	CACCATAACTAACAA;
AtCesA7	316	330	32.9	-	AT5G54230	AtMYB49	MP00563	0.000508	TCGCAGAACTACCAA;
AtCesA7	1818	1832	33	-	AT5G54230	AtMYB49	MP00563	0.000496	AACTGCAACAAACTC;
AtCesA7	1084	1098	34	-	AT5G54230	AtMYB49	MP00563	0.000394	TTATACAACTAAATT;
AtCesA7	1915	1929	34.4	+	AT5G54230	AtMYB49	MP00563	0.000361	CTCTACAACAAACTA;
AtCesA7	1505	1519	35.1	+	AT5G54230	AtMYB49	MP00563	0.00031	CCCCCTAACTAATTT;
AtCesA7	1488	1502	39	+	AT5G54230	AtMYB49	MP00563	0.000126	CCTCTCACCAAACCT;	SMRE3
AtCesA7	1444	1458	50.7	+	AT5G54230	AtMYB49	MP00563	8.5e-06	AAATTCACCTAATTA;	SMRE5
AtCesA7	1970	1984	30.3	-	AT5G56110	AtMYB103	MP00564	0.000935	ATAAGTTTGGTTTTT;	SMRE3 R
AtCesA7	1620	1634	31.3	+	AT5G56110	AtMYB103	MP00564	0.000738	TTTTTTTTGTTAAAG;
AtCesA7	314	328	31.8	+	AT5G56110	AtMYB103	MP00564	0.000661	TATTGGTAGTTCTGC;
AtCesA7	647	661	32.5	+	AT5G56110	AtMYB103	MP00564	0.000565	TGTTGTTAGTTATGG;
AtCesA7	1082	1096	33.5	+	AT5G56110	AtMYB103	MP00564	0.000444	CTAATTTAGTTGTAT;
AtCesA7	1816	1830	34.8	+	AT5G56110	AtMYB103	MP00564	0.000329	ATGAGTTTGTTGCAG;
AtCesA7	1917	1931	35.6	-	AT5G56110	AtMYB103	MP00564	0.000276	CATAGTTTGTTGTAG;
AtCesA7	1490	1504	42	-	AT5G56110	AtMYB103	MP00564	6.35e-05	TAAGGTTTGGTGAGA;	SMRE3 R
AtCesA7	1507	1521	44.9	-	AT5G56110	AtMYB103	MP00564	3.24e-05	TAAAATTAGTTAGGG;
AtCesA7	1446	1460	50.6	-	AT5G56110	AtMYB103	MP00564	8.68e-06	CTTAATTAGGTGAAT;	SMRE5 R
AtCesA7	694	704	30.8	+	AT5G58850	ATMYB119	MP00567	0.00084	CATCGGTTAAT;
AtCesA7	379	389	32.6	+	AT5G58850	ATMYB119	MP00567	0.000551	ATAACGTTTCA;
AtCesA7	328	338	32.7	-	AT5G58850	ATMYB119	MP00567	0.000541	GAGACGTTTCG;
AtCesA7	2079	2089	34	-	AT5G58850	ATMYB119	MP00567	0.000399	TTACGGTTATG;
AtCesA7	378	388	35	-	AT5G58850	ATMYB119	MP00567	0.000316	GAAACGTTATT;
AtCesA7	1706	1715	30.3	+	AT5G59780	ATMYB59-3	MP00600	0.000927	GATTAGGACA;
AtCesA7	1509	1518	30.7	-	AT5G59780	ATMYB59-3	MP00600	0.000858	AATTAGTTAG;
AtCesA7	177	186	30.9	+	AT5G59780	ATMYB59-3	MP00600	0.000818	AATTATGTAG;
AtCesA7	1972	1981	35	-	AT5G59780	ATMYB59-3	MP00600	0.000312	AGTTTGGTTT;	SMRE3 R
AtCesA7	1448	1457	36.9	-	AT5G59780	ATMYB59-3	MP00600	0.000204	AATTAGGTGA;	SMRE5 R
AtCesA7	529	541	30.3	-	AT5G62320	ATMYB99	MP00577	0.000941	TTGAAACAAACCC;
AtCesA7	29	41	31.3	+	AT5G62320	ATMYB99	MP00577	0.000732	CATCACCAACATG;
AtCesA7	1970	1982	32.1	+	AT5G62320	ATMYB99	MP00577	0.000622	AAAAACCAAACTT;	SMRE3
AtCesA7	649	661	32.9	-	AT5G62320	ATMYB99	MP00577	0.000508	CCATAACTAACAA;
AtCesA7	1917	1929	34.2	+	AT5G62320	ATMYB99	MP00577	0.000379	CTACAACAAACTA;
AtCesA7	1818	1830	34.6	-	AT5G62320	ATMYB99	MP00577	0.000343	CTGCAACAAACTC;
AtCesA7	1507	1519	35.9	+	AT5G62320	ATMYB99	MP00577	0.000259	CCCTAACTAATTT;
AtCesA7	1446	1458	46.9	+	AT5G62320	ATMYB99	MP00577	2.02e-05	ATTCACCTAATTA;	SMRE5
AtCesA7	1490	1502	50.2	+	AT5G62320	ATMYB99	MP00577	9.55e-06	TCTCACCAAACCT;	SMRE3
AtCesA7	808	825	30.3	+	AT5G62470	MYB96	MP00579	0.000939	ATTTTCCGGTGGCGATTT;
AtCesA7	1816	1833	32.9	+	AT5G62470	MYB96	MP00579	0.000508	ATGAGTTTGTTGCAGTTG;
AtCesA7	479	496	34.2	+	AT5G62470	MYB96	MP00579	0.000378	GAGGTACGTTGGTTATTA;
AtCesA7	1621	1638	34.7	+	AT5G62470	MYB96	MP00579	0.000341	TTTTTTTGTTAAAGGGTA;
AtCesA7	857	874	35	+	AT5G62470	MYB96	MP00579	0.000314	CGGGGAAGGTGGTGGAGA;
AtCesA7	1486	1503	35.8	-	AT5G62470	MYB96	MP00579	0.000265	AAGGTTTGGTGAGAGGAG;	SMRE3 R
AtCesA7	644	661	38.1	+	AT5G62470	MYB96	MP00579	0.000154	AAATGTTGTTAGTTATGG;
AtCesA7	641	658	38.2	+	AT5G62470	MYB96	MP00579	0.000151	TGGAAATGTTGTTAGTTA;
AtCesA7	398	415	40.5	+	AT5G62470	MYB96	MP00579	8.8e-05	AAATAATGTTAGCGGTTG;
AtCesA7	1102	1119	41.4	+	AT5G62470	MYB96	MP00579	7.18e-05	TAAAATTGTTGTTTGTTT;
AtCesA7	1503	1520	50.2	-	AT5G62470	MYB96	MP00579	9.48e-06	AAAATTAGTTAGGGGGTA;
AtCesA7	369	387	30.2	+	AT5G67300	ATMYBR1	MP00596	0.000946	ATGATTAGTAATAACGTTT;
AtCesA7	475	493	32	+	AT5G67300	ATMYBR1	MP00596	0.000632	AGGAGAGGTACGTTGGTTA;
AtCesA7	645	663	32.2	+	AT5G67300	ATMYBR1	MP00596	0.000607	AATGTTGTTAGTTATGGTG;
AtCesA7	1963	1981	33.1	-	AT5G67300	ATMYBR1	MP00596	0.000488	AGTTTGGTTTTTATGTGTG;	SMRE3 R
AtCesA7	978	996	35	+	AT5G67300	ATMYBR1	MP00596	0.000314	TTTTTCCTTTTTTTGGGTA;
AtCesA7	649	667	50.3	+	AT5G67300	ATMYBR1	MP00596	9.37e-06	TTGTTAGTTATGGTGGTTA;
PtiCesA7-A	1788	1802	30.9	+	AT1G06180	ATMYB13	MP00127	0.000815	AACCGAGTTGGTCGT	SMRE2 R
PtiCesA7-A	1601	1615	31.8	-	AT1G06180	ATMYB13	MP00127	0.000653	TTTGCGTTTGTTATG
PtiCesA7-A	1878	1892	31.8	-	AT1G06180	ATMYB13	MP00127	0.000662	GTGGAAGTTGGTTGC	SMRE2 R
PtiCesA7-A	663	677	33.9	+	AT1G06180	ATMYB13	MP00127	0.000404	ATGTTGATAGGTGGT
PtiCesA7-A	3	17	35.3	+	AT1G06180	ATMYB13	MP00127	0.000298	TACAAGGTTGGTACT	SMRE2 R
PtiCesA7-A	231	245	36	-	AT1G06180	ATMYB13	MP00127	0.000251	CAATCGTTAGTTGGG
PtiCesA7-A	1910	1924	36.9	+	AT1G06180	ATMYB13	MP00127	0.000206	GCCACATTAGGTGAG	SMRE5 R
PtiCesA7-A	1825	1839	40.1	+	AT1G06180	ATMYB13	MP00127	9.68e-05	GGCACGGTAGTTGAA
PtiCesA7-A	1413	1431	32.1	-	AT1G08810	AtMYB60	MP00132	0.000616	ATTCAACAACAAATTGAAC
PtiCesA7-A	1910	1928	32.5	-	AT1G08810	AtMYB60	MP00132	0.000556	TGCTCTCACCTAATGTGGC	SMRE5
PtiCesA7-A	663	681	33.5	-	AT1G08810	AtMYB60	MP00132	0.00045	ACACACCACCTATCAACAT
PtiCesA7-A	1472	1490	34.4	-	AT1G08810	AtMYB60	MP00132	0.000366	ACCCCCCAACAAAAACAAA
PtiCesA7-A	1416	1434	35.4	-	AT1G08810	AtMYB60	MP00132	0.000285	TTGATTCAACAACAAATTG
PtiCesA7-A	227	245	40.1	+	AT1G08810	AtMYB60	MP00132	9.84e-05	CATACCCAACTAACGATTG
PtiCesA7-A	1873	1891	43.2	+	AT1G08810	AtMYB60	MP00132	4.82e-05	ACTCTGCAACCAACTTCCA	SMRE2
PtiCesA7-A	1825	1843	48.5	-	AT1G08810	AtMYB60	MP00132	1.41e-05	ATTTTTCAACTACCGTGCC
PtiCesA7-A	1413	1427	30.6	-	AT1G09540	ATMYB61	MP00134	0.00087	AACAACAAATTGAAC
PtiCesA7-A	1416	1430	30.9	-	AT1G09540	ATMYB61	MP00134	0.000804	TTCAACAACAAATTG
PtiCesA7-A	127	141	31.9	+	AT1G09540	ATMYB61	MP00134	0.000642	ATCACCAACAGTTAC
PtiCesA7-A	1472	1486	32.2	-	AT1G09540	ATMYB61	MP00134	0.000607	CCCAACAAAAACAAA
PtiCesA7-A	1910	1924	32.8	-	AT1G09540	ATMYB61	MP00134	0.000525	CTCACCTAATGTGGC	SMRE5
PtiCesA7-A	227	241	34.1	+	AT1G09540	ATMYB61	MP00134	0.000391	CATACCCAACTAACG
PtiCesA7-A	3	17	34.6	-	AT1G09540	ATMYB61	MP00134	0.000345	AGTACCAACCTTGTA	SMRE4
PtiCesA7-A	1877	1891	35.4	+	AT1G09540	ATMYB61	MP00134	0.000289	TGCAACCAACTTCCA	SMRE2
PtiCesA7-A	231	245	36.5	+	AT1G09540	ATMYB61	MP00134	0.000226	CCCAACTAACGATTG
PtiCesA7-A	1601	1615	36.6	+	AT1G09540	ATMYB61	MP00134	0.00022	CATAACAAACGCAAA
PtiCesA7-A	1825	1839	42.2	-	AT1G09540	ATMYB61	MP00134	6.05e-05	TTCAACTACCGTGCC
PtiCesA7-A	1876	1890	30	-	AT1G16490	AtMYB58	MP00144	0.000989	GGAAGTTGGTTGCAG	SMRE2 R
PtiCesA7-A	125	139	31.1	-	AT1G16490	AtMYB58	MP00144	0.000769	AACTGTTGGTGATTT
PtiCesA7-A	665	679	31.6	+	AT1G16490	AtMYB58	MP00144	0.000686	GTTGATAGGTGGTGT
PtiCesA7-A	1474	1488	31.6	+	AT1G16490	AtMYB58	MP00144	0.000697	TGTTTTTGTTGGGGG
PtiCesA7-A	1418	1432	33.1	+	AT1G16490	AtMYB58	MP00144	0.000488	ATTTGTTGTTGAATC
PtiCesA7-A	1599	1613	33.4	-	AT1G16490	AtMYB58	MP00144	0.000458	TGCGTTTGTTATGGT
PtiCesA7-A	229	243	34.1	-	AT1G16490	AtMYB58	MP00144	0.000389	ATCGTTAGTTGGGTA
PtiCesA7-A	1912	1926	35.8	+	AT1G16490	AtMYB58	MP00144	0.000266	CACATTAGGTGAGAG	SMRE5 R
PtiCesA7-A	5	19	35.9	+	AT1G16490	AtMYB58	MP00144	0.000259	CAAGGTTGGTACTTC	SMRE2 R
PtiCesA7-A	1827	1841	37.4	+	AT1G16490	AtMYB58	MP00144	0.00018	CACGGTAGTTGAAAA
PtiCesA7-A	1305	1315	32.1	+	AT1G17950		MP00145	0.00062	TCTTTCGGTTT
PtiCesA7-A	1787	1797	32.3	-	AT1G17950		MP00145	0.000594	CAACTCGGTTT
PtiCesA7-A	117	137	31.6	+	AT1G18570	AtMYB51	MP00147	0.000699	CCATAAGCAAATCACCAACAG
PtiCesA7-A	1792	1812	32.5	-	AT1G18570	AtMYB51	MP00147	0.000555	CTTCTTTTCGACGACCAACTC	SMRE2
PtiCesA7-A	667	687	33.3	-	AT1G18570	AtMYB51	MP00147	0.000467	AAAATAACACACCACCTATCA
PtiCesA7-A	1868	1888	35.6	+	AT1G18570	AtMYB51	MP00147	0.000272	TGGCGACTCTGCAACCAACTT	SMRE2
PtiCesA7-A	7	27	35.9	-	AT1G18570	AtMYB51	MP00147	0.000255	AAGAAAGTGAAGTACCAACCT	SMRE4
PtiCesA7-A	1914	1934	36.5	-	AT1G18570	AtMYB51	MP00147	0.000224	ATCTCTTGCTCTCACCTAATG	SMRE5
PtiCesA7-A	1914	1924	32.2	+	AT1G22640	ATMYB3	MP00053	0.000602	CATTAGGTGAG	SMRE5 R
PtiCesA7-A	667	677	34.4	+	AT1G22640	ATMYB3	MP00053	0.000358	TGATAGGTGGT
PtiCesA7-A	7	17	39.2	+	AT1G22640	ATMYB3	MP00053	0.000121	AGGTTGGTACT	SMRE2 R
PtiCesA7-A	681	695	30.4	+	AT1G25340	AtMYB116	MP00159	0.000904	TTATTTTATTAGGAA
PtiCesA7-A	107	121	30.6	-	AT1G25340	AtMYB116	MP00159	0.000868	TATGGCAGTTTGGCA
PtiCesA7-A	1156	1170	32.2	-	AT1G25340	AtMYB116	MP00159	0.000604	CATGCTGTTTAGGCT
PtiCesA7-A	1908	1922	32.3	+	AT1G25340	AtMYB116	MP00159	0.000583	ATGCCACATTAGGTG	SMRE5 R
PtiCesA7-A	180	200	30.1	+	AT1G34670	AtMYB93	MP00180	0.000976	TGTGTGCGGTTAGGAGAGGCT
PtiCesA7-A	1598	1618	32.1	-	AT1G34670	AtMYB93	MP00180	0.000614	ATTTTTGCGTTTGTTATGGTT
PtiCesA7-A	1469	1489	34.1	+	AT1G34670	AtMYB93	MP00180	0.000385	GTTTTTGTTTTTGTTGGGGGG
PtiCesA7-A	1413	1433	34.3	+	AT1G34670	AtMYB93	MP00180	0.000373	GTTCAATTTGTTGTTGAATCA
PtiCesA7-A	1875	1895	38	-	AT1G34670	AtMYB93	MP00180	0.000157	GGTGTGGAAGTTGGTTGCAGA	SMRE2 R
PtiCesA7-A	1874	1894	39.4	-	AT1G34670	AtMYB93	MP00180	0.000114	GTGTGGAAGTTGGTTGCAGAG	SMRE2 R
PtiCesA7-A	1822	1842	40	+	AT1G34670	AtMYB93	MP00180	0.000101	AAGGGCACGGTAGTTGAAAAA
PtiCesA7-A	1338	1352	30.9	+	AT1G49010	MYBS1	MP00191	0.000814	TGAGTTCCTATCCAA
PtiCesA7-A	1602	1612	30.1	-	AT1G66370	AtMYB113	MP00213	0.000983	GCGTTTGTTAT
PtiCesA7-A	1878	1888	33.3	-	AT1G66370	AtMYB113	MP00213	0.000469	AAGTTGGTTGC	SMRE2 R
PtiCesA7-A	682	696	30.5	+	AT1G68320	AtMYB62	MP00216	0.000883	TATTTTATTAGGAAA
PtiCesA7-A	2	16	30.9	+	AT1G68320	AtMYB62	MP00216	0.000802	ATACAAGGTTGGTAC	SMRE2 R
PtiCesA7-A	1909	1923	31.1	+	AT1G68320	AtMYB62	MP00216	0.000768	TGCCACATTAGGTGA	SMRE5 R
PtiCesA7-A	106	120	33.2	-	AT1G68320	AtMYB62	MP00216	0.000474	ATGGCAGTTTGGCAC
PtiCesA7-A	1155	1169	34	-	AT1G68320	AtMYB62	MP00216	0.000395	ATGCTGTTTAGGCTG
PtiCesA7-A	1787	1799	30.4	-	AT1G69560	AtMYB105	MP00222	0.000917	ACCAACTCGGTTT	SMRE2
PtiCesA7-A	1112	1124	32.8	-	AT1G69560	AtMYB105	MP00222	0.000527	ACTGAAACAGTTC
PtiCesA7-A	309	321	34	+	AT1G69560	AtMYB105	MP00222	0.000401	GCATTAACAGTTG
PtiCesA7-A	128	140	34.2	+	AT1G69560	AtMYB105	MP00222	0.000378	TCACCAACAGTTA
PtiCesA7-A	1277	1289	34.8	+	AT1G69560	AtMYB105	MP00222	0.000332	TAATCAGCCGTTA
PtiCesA7-A	230	244	30.2	+	AT1G74650	ATMYB31	MP00235	0.000947	ACCCAACTAACGATT
PtiCesA7-A	1418	1432	31.1	-	AT1G74650	ATMYB31	MP00235	0.000775	GATTCAACAACAAAT
PtiCesA7-A	1891	1905	32.7	+	AT1G74650	ATMYB31	MP00235	0.000538	ACACCACCACCCTTA
PtiCesA7-A	1876	1890	33.1	+	AT1G74650	ATMYB31	MP00235	0.000494	CTGCAACCAACTTCC	SMRE2
PtiCesA7-A	1978	1992	33.7	+	AT1G74650	ATMYB31	MP00235	0.000422	AAACACTCACCCCCT
PtiCesA7-A	372	386	33.9	-	AT1G74650	ATMYB31	MP00235	0.000409	TATCTGCCAACCGGT
PtiCesA7-A	1830	1844	39.1	-	AT1G74650	ATMYB31	MP00235	0.000123	TATTTTTCAACTACC
PtiCesA7-A	125	139	39.3	+	AT1G74650	ATMYB31	MP00235	0.000116	AAATCACCAACAGTT
PtiCesA7-A	184	198	40.5	-	AT1G74650	ATMYB31	MP00235	8.81e-05	CCTCTCCTAACCGCA
PtiCesA7-A	226	240	41.4	+	AT1G74650	ATMYB31	MP00235	7.15e-05	ACATACCCAACTAAC
PtiCesA7-A	1477	1491	51.1	-	AT1G74650	ATMYB31	MP00235	7.69e-06	TACCCCCCAACAAAA
PtiCesA7-A	4	24	30.8	-	AT1G79180	AtMYB63	MP00249	0.000833	AAAGTGAAGTACCAACCTTGT	SMRE4
PtiCesA7-A	120	140	31.9	+	AT1G79180	AtMYB63	MP00249	0.000639	TAAGCAAATCACCAACAGTTA
PtiCesA7-A	1417	1437	32.2	-	AT1G79180	AtMYB63	MP00249	0.000605	TCTTTGATTCAACAACAAATT
PtiCesA7-A	1594	1614	32.5	+	AT1G79180	AtMYB63	MP00249	0.000563	GGTTAACCATAACAAACGCAA
PtiCesA7-A	1911	1931	33.3	-	AT1G79180	AtMYB63	MP00249	0.000464	TCTTGCTCTCACCTAATGTGG	SMRE5
PtiCesA7-A	1473	1493	35.2	-	AT1G79180	AtMYB63	MP00249	0.000304	TATACCCCCCAACAAAAACAA
PtiCesA7-A	1826	1846	36.2	-	AT1G79180	AtMYB63	MP00249	0.000238	TCTATTTTTCAACTACCGTGC
PtiCesA7-A	224	244	36.4	+	AT1G79180	AtMYB63	MP00249	0.00023	CAACATACCCAACTAACGATT
PtiCesA7-A	664	684	38.1	-	AT1G79180	AtMYB63	MP00249	0.000156	ATAACACACCACCTATCAACA
PtiCesA7-A	213	227	33.2	+	AT2G02820	MYB88	MP00259	0.000473	TGGAGAAGCTCCAAC
PtiCesA7-A	1302	1315	32.5	-	AT2G23290	AtMYB70	MP00274	0.000561	AAACCGAAAGAAGA
PtiCesA7-A	308	321	32.7	-	AT2G23290	AtMYB70	MP00274	0.000541	CAACTGTTAATGCA
PtiCesA7-A	111	124	33.3	+	AT2G23290	AtMYB70	MP00274	0.000463	AAACTGCCATAAGC
PtiCesA7-A	1311	1324	33.7	-	AT2G23290	AtMYB70	MP00274	0.000429	TACCAGCAAAAACC
PtiCesA7-A	1055	1068	35.1	+	AT2G23290	AtMYB70	MP00274	0.000309	CAACAGAAGAAACA
PtiCesA7-A	1597	1610	45.3	+	AT2G23290	AtMYB70	MP00274	2.95e-05	TAACCATAACAAAC
PtiCesA7-A	1596	1606	30	+	AT2G26960	AtMYB81	MP00279	0.000995	TTAACCATAAC
PtiCesA7-A	131	141	31.8	+	AT2G26960	AtMYB81	MP00279	0.000658	CCAACAGTTAC
PtiCesA7-A	1878	1888	32.2	+	AT2G26960	AtMYB81	MP00279	0.000601	GCAACCAACTT	SMRE2
PtiCesA7-A	182	192	33.4	-	AT2G26960	AtMYB81	MP00279	0.000455	CTAACCGCACA
PtiCesA7-A	1156	1170	30.1	+	AT2G32460	ATMYB101	MP00287	0.000979	AGCCTAAACAGCATG
PtiCesA7-A	1111	1125	30.2	-	AT2G32460	ATMYB101	MP00287	0.000946	CACTGAAACAGTTCA
PtiCesA7-A	1782	1796	31.1	+	AT2G32460	ATMYB101	MP00287	0.000773	TACTGAAACCGAGTT
PtiCesA7-A	182	196	32.2	-	AT2G32460	ATMYB101	MP00287	0.0006	TCTCCTAACCGCACA
PtiCesA7-A	458	472	33.9	+	AT2G32460	ATMYB101	MP00287	0.000409	ACAAGAAACTGAAAG
PtiCesA7-A	1469	1483	36.2	-	AT2G32460	ATMYB101	MP00287	0.000242	AACAAAAACAAAAAC
PtiCesA7-A	1306	1320	44.3	-	AT2G32460	ATMYB101	MP00287	3.7e-05	AGCAAAAACCGAAAG
PtiCesA7-A	784	804	30.9	+	AT2G38090		MP00296	0.000813	TAAATTTTTGAGAATTCTATT
PtiCesA7-A	1810	1830	31.4	+	AT2G38090		MP00296	0.000729	AAGGCATAAGAGAAGGGCACG
PtiCesA7-A	1087	1107	31.6	+	AT2G38090		MP00296	0.000694	ATGAAAAAAGAAAAGAAGCAG
PtiCesA7-A	762	782	32.1	+	AT2G38090		MP00296	0.000609	AACATTTTAAATAAAAAAAAA
PtiCesA7-A	1914	1923	30.5	-	AT2G47460	ATMYB12	MP00627	0.000894	TCACCTAATG	SMRE5
PtiCesA7-A	1829	1838	35.6	-	AT2G47460	ATMYB12	MP00627	0.000274	TCAACTACCG
PtiCesA7-A	7	16	41.2	-	AT2G47460	ATMYB12	MP00627	7.61e-05	GTACCAACCT	SMRE4
PtiCesA7-A	1453	1466	30.3	-	AT3G01530	AtMYB57	MP00324	0.000937	ATTACTTAATATTG
PtiCesA7-A	227	240	34.5	+	AT3G01530	AtMYB57	MP00324	0.000356	CATACCCAACTAAC
PtiCesA7-A	105	118	36.6	+	AT3G01530	AtMYB57	MP00324	0.000219	TGTGCCAAACTGCC
PtiCesA7-A	1791	1808	30.2	+	AT3G02940	AtMYB107	MP00327	0.000944	CGAGTTGGTCGTCGAAAA	SMRE2 R
PtiCesA7-A	1872	1889	31.3	-	AT3G02940	AtMYB107	MP00327	0.000732	GAAGTTGGTTGCAGAGTC	SMRE2 R
PtiCesA7-A	1871	1888	31.7	-	AT3G02940	AtMYB107	MP00327	0.000675	AAGTTGGTTGCAGAGTCG	SMRE2 R
PtiCesA7-A	1913	1930	32.1	+	AT3G02940	AtMYB107	MP00327	0.000618	ACATTAGGTGAGAGCAAG	SMRE5 R
PtiCesA7-A	225	242	32.6	-	AT3G02940	AtMYB107	MP00327	0.000548	TCGTTAGTTGGGTATGTT
PtiCesA7-A	6	23	34.3	+	AT3G02940	AtMYB107	MP00327	0.000375	AAGGTTGGTACTTCACTT	SMRE2 R
PtiCesA7-A	1419	1436	34.8	+	AT3G02940	AtMYB107	MP00327	0.000333	TTTGTTGTTGAATCAAAG
PtiCesA7-A	1828	1845	43.8	+	AT3G02940	AtMYB107	MP00327	4.2e-05	ACGGTAGTTGAAAAATAG
PtiCesA7-A	230	244	30.3	-	AT3G06490	AtMYB108	MP00334	0.000926	AATCGTTAGTTGGGT
PtiCesA7-A	108	122	39.6	-	AT3G06490	AtMYB108	MP00334	0.000109	TTATGGCAGTTTGGC
PtiCesA7-A	1312	1322	30.3	+	AT3G08500	AtMYB83	MP00336	0.00093	GTTTTTGCTGG
PtiCesA7-A	232	242	31	-	AT3G08500	AtMYB83	MP00336	0.000794	TCGTTAGTTGG
PtiCesA7-A	6	16	33.3	+	AT3G08500	AtMYB83	MP00336	0.000468	AAGGTTGGTAC	SMRE2 R
PtiCesA7-A	1828	1838	33.6	+	AT3G08500	AtMYB83	MP00336	0.000439	ACGGTAGTTGA
PtiCesA7-A	669	679	33.8	+	AT3G08500	AtMYB83	MP00336	0.000415	ATAGGTGGTGT
PtiCesA7-A	1419	1429	38.6	+	AT3G08500	AtMYB83	MP00336	0.000136	TTTGTTGTTGA
PtiCesA7-A	1891	1901	39.8	-	AT3G08500	AtMYB83	MP00336	0.000104	GGTGGTGGTGT
PtiCesA7-A	1475	1485	40.7	+	AT3G08500	AtMYB83	MP00336	8.45e-05	GTTTTTGTTGG
PtiCesA7-A	1879	1889	41.7	-	AT3G08500	AtMYB83	MP00336	6.69e-05	GAAGTTGGTTG	SMRE2 R
PtiCesA7-A	1894	1904	43.3	-	AT3G08500	AtMYB83	MP00336	4.66e-05	AAGGGTGGTGG
PtiCesA7-A	128	138	43.7	-	AT3G08500	AtMYB83	MP00336	4.25e-05	ACTGTTGGTGA
PtiCesA7-A	131	149	30.8	+	AT3G09230	AtMYB1	MP00337	0.000828	CCAACAGTTACATTGCGTG
PtiCesA7-A	1778	1796	31.1	-	AT3G09230	AtMYB1	MP00337	0.000784	AACTCGGTTTCAGTATTAT
PtiCesA7-A	182	200	33.1	+	AT3G09230	AtMYB1	MP00337	0.000494	TGTGCGGTTAGGAGAGGCT
PtiCesA7-A	1280	1298	34.2	+	AT3G09230	AtMYB1	MP00337	0.000377	TCAGCCGTTATATTTCCCC
PtiCesA7-A	1306	1324	40.1	+	AT3G09230	AtMYB1	MP00337	9.7e-05	CTTTCGGTTTTTGCTGGTA
PtiCesA7-A	940	953	30	+	AT3G11280		MP00347	0.000993	TTTTTCATCATGAA
PtiCesA7-A	551	564	30.5	-	AT3G11280		MP00347	0.000897	GAGGTTATCAGCAC
PtiCesA7-A	1875	1887	32	+	AT3G11440	MYB65	MP00348	0.000631	TCTGCAACCAACT	SMRE2
PtiCesA7-A	1281	1293	33.1	-	AT3G11440	MYB65	MP00348	0.000487	AATATAACGGCTG
PtiCesA7-A	132	144	33.8	-	AT3G11440	MYB65	MP00348	0.000416	AATGTAACTGTTG
PtiCesA7-A	1307	1319	36	-	AT3G11440	MYB65	MP00348	0.00025	GCAAAAACCGAAA
PtiCesA7-A	183	195	36.6	-	AT3G11440	MYB65	MP00348	0.000219	CTCCTAACCGCAC
PtiCesA7-A	127	147	31.5	-	AT3G12720	ATMYB67	MP00350	0.000714	CGCAATGTAACTGTTGGTGAT
PtiCesA7-A	1878	1898	31.8	-	AT3G12720	ATMYB67	MP00350	0.000654	GGTGGTGTGGAAGTTGGTTGC	SMRE2 R
PtiCesA7-A	657	677	32.4	+	AT3G12720	ATMYB67	MP00350	0.000581	ACATCGATGTTGATAGGTGGT
PtiCesA7-A	227	247	32.8	-	AT3G12720	ATMYB67	MP00350	0.000527	TCCAATCGTTAGTTGGGTATG
PtiCesA7-A	1466	1486	33.5	+	AT3G12720	ATMYB67	MP00350	0.000446	TGGGTTTTTGTTTTTGTTGGG
PtiCesA7-A	1877	1897	35.7	-	AT3G12720	ATMYB67	MP00350	0.000267	GTGGTGTGGAAGTTGGTTGCA	SMRE2 R
PtiCesA7-A	1601	1621	36.4	-	AT3G12720	ATMYB67	MP00350	0.000226	TTTATTTTTGCGTTTGTTATG
PtiCesA7-A	1904	1924	37.4	+	AT3G12720	ATMYB67	MP00350	0.000181	TAACATGCCACATTAGGTGAG	SMRE5 R
PtiCesA7-A	1819	1839	39.9	+	AT3G12720	ATMYB67	MP00350	0.000102	GAGAAGGGCACGGTAGTTGAA
PtiCesA7-A	231	251	40	-	AT3G12720	ATMYB67	MP00350	0.000101	ATGTTCCAATCGTTAGTTGGG
PtiCesA7-A	1415	1430	30.3	+	AT3G12820	AtMYB10	MP00352	0.000931	TCAATTTGTTGTTGAA
PtiCesA7-A	231	246	30.5	-	AT3G12820	AtMYB10	MP00352	0.000887	CCAATCGTTAGTTGGG
PtiCesA7-A	1471	1486	30.9	+	AT3G12820	AtMYB10	MP00352	0.000815	TTTTGTTTTTGTTGGG
PtiCesA7-A	1878	1893	32	-	AT3G12820	AtMYB10	MP00352	0.000624	TGTGGAAGTTGGTTGC	SMRE2 R
PtiCesA7-A	127	142	32.8	-	AT3G12820	AtMYB10	MP00352	0.000525	TGTAACTGTTGGTGAT
PtiCesA7-A	1824	1839	33.4	+	AT3G12820	AtMYB10	MP00352	0.000456	GGGCACGGTAGTTGAA
PtiCesA7-A	2	17	34.9	+	AT3G12820	AtMYB10	MP00352	0.00032	ATACAAGGTTGGTACT	SMRE2 R
PtiCesA7-A	1909	1924	35.9	+	AT3G12820	AtMYB10	MP00352	0.000256	TGCCACATTAGGTGAG	SMRE5 R
PtiCesA7-A	662	677	39.2	+	AT3G12820	AtMYB10	MP00352	0.000119	GATGTTGATAGGTGGT
PtiCesA7-A	7	27	31.4	-	AT3G23250	ATMYB15	MP00375	0.000722	AAGAAAGTGAAGTACCAACCT	SMRE4
PtiCesA7-A	667	687	32.9	-	AT3G23250	ATMYB15	MP00375	0.000513	AAAATAACACACCACCTATCA
PtiCesA7-A	1476	1496	33.1	-	AT3G23250	ATMYB15	MP00375	0.000485	AGTTATACCCCCCAACAAAAA
PtiCesA7-A	1420	1440	33.8	-	AT3G23250	ATMYB15	MP00375	0.000415	TCTTCTTTGATTCAACAACAA
PtiCesA7-A	670	690	34	-	AT3G23250	ATMYB15	MP00375	0.000397	AATAAAATAACACACCACCTA
PtiCesA7-A	1914	1934	34.7	-	AT3G23250	ATMYB15	MP00375	0.000338	ATCTCTTGCTCTCACCTAATG	SMRE5
PtiCesA7-A	1829	1849	35.1	-	AT3G23250	ATMYB15	MP00375	0.000306	TCGTCTATTTTTCAACTACCG
PtiCesA7-A	117	137	36.9	+	AT3G23250	ATMYB15	MP00375	0.000206	CCATAAGCAAATCACCAACAG
PtiCesA7-A	1880	1900	37.5	+	AT3G23250	ATMYB15	MP00375	0.000178	AACCAACTTCCACACCACCAC	SMRE2
PtiCesA7-A	1868	1888	38.1	+	AT3G23250	ATMYB15	MP00375	0.000155	TGGCGACTCTGCAACCAACTT	SMRE2
PtiCesA7-A	1883	1903	41.2	+	AT3G23250	ATMYB15	MP00375	7.59e-05	CAACTTCCACACCACCACCCT
PtiCesA7-A	221	241	44.9	+	AT3G23250	ATMYB15	MP00375	3.2e-05	CTCCAACATACCCAACTAACG
PtiCesA7-A	1564	1580	40.8	-	AT3G27785	ATMYB118	MP00385	8.26e-05	AACGCAAAAGTTACTAA
PtiCesA7-A	128	144	42.1	+	AT3G27785	ATMYB118	MP00385	6.13e-05	TCACCAACAGTTACATT
PtiCesA7-A	1277	1293	45	+	AT3G27785	ATMYB118	MP00385	3.16e-05	TAATCAGCCGTTATATT
PtiCesA7-A	311	325	30.2	-	AT3G28910	ATMYB30	MP00386	0.000958	CCGTCAACTGTTAAT
PtiCesA7-A	1418	1432	30.8	-	AT3G28910	ATMYB30	MP00386	0.000832	GATTCAACAACAAAT
PtiCesA7-A	128	142	31.3	+	AT3G28910	ATMYB30	MP00386	0.000745	TCACCAACAGTTACA
PtiCesA7-A	376	390	33.2	-	AT3G28910	ATMYB30	MP00386	0.000476	CTACTATCTGCCAAC
PtiCesA7-A	1887	1901	34.1	+	AT3G28910	ATMYB30	MP00386	0.000388	TTCCACACCACCACC
PtiCesA7-A	1827	1841	34.7	-	AT3G28910	ATMYB30	MP00386	0.000339	TTTTCAACTACCGTG
PtiCesA7-A	1474	1488	36.4	-	AT3G28910	ATMYB30	MP00386	0.000227	CCCCCAACAAAAACA
PtiCesA7-A	181	195	37.3	-	AT3G28910	ATMYB30	MP00386	0.000186	CTCCTAACCGCACAC
PtiCesA7-A	229	243	38.8	+	AT3G28910	ATMYB30	MP00386	0.000131	TACCCAACTAACGAT
PtiCesA7-A	1875	1889	40.7	+	AT3G28910	ATMYB30	MP00386	8.42e-05	TCTGCAACCAACTTC	SMRE2
PtiCesA7-A	1879	1893	41	+	AT3G28910	ATMYB30	MP00386	7.96e-05	CAACCAACTTCCACA	SMRE2
PtiCesA7-A	665	679	41.1	-	AT3G28910	ATMYB30	MP00386	7.74e-05	ACACCACCTATCAAC
PtiCesA7-A	104	117	32.4	-	AT3G30210	ATMYB121	MP00388	0.000575	GCAGTTTGGCACAG
PtiCesA7-A	1912	1925	32.6	+	AT3G30210	ATMYB121	MP00388	0.000549	CACATTAGGTGAGA	SMRE5 R
PtiCesA7-A	5	18	35.2	+	AT3G30210	ATMYB121	MP00388	0.000303	CAAGGTTGGTACTT	SMRE2 R
PtiCesA7-A	1416	1434	31.1	+	AT3G47600	ATMYB94	MP00395	0.000767	CAATTTGTTGTTGAATCAA
PtiCesA7-A	1413	1431	31.6	+	AT3G47600	ATMYB94	MP00395	0.000695	GTTCAATTTGTTGTTGAAT
PtiCesA7-A	1910	1928	31.9	+	AT3G47600	ATMYB94	MP00395	0.000637	GCCACATTAGGTGAGAGCA	SMRE5 R
PtiCesA7-A	1877	1895	32.7	-	AT3G47600	ATMYB94	MP00395	0.000542	GGTGTGGAAGTTGGTTGCA	SMRE2 R
PtiCesA7-A	1472	1490	34.8	+	AT3G47600	ATMYB94	MP00395	0.000331	TTTGTTTTTGTTGGGGGGT
PtiCesA7-A	663	681	37.3	+	AT3G47600	ATMYB94	MP00395	0.000186	ATGTTGATAGGTGGTGTGT
PtiCesA7-A	227	245	38.4	-	AT3G47600	ATMYB94	MP00395	0.000144	CAATCGTTAGTTGGGTATG
PtiCesA7-A	1873	1891	45.2	-	AT3G47600	ATMYB94	MP00395	3.03e-05	TGGAAGTTGGTTGCAGAGT	SMRE2 R
PtiCesA7-A	1825	1843	46	+	AT3G47600	ATMYB94	MP00395	2.5e-05	GGCACGGTAGTTGAAAAAT
PtiCesA7-A	671	683	32.2	+	AT3G49690	ATMYB84	MP00089	0.000599	AGGTGGTGTGTTA
PtiCesA7-A	664	676	33.1	+	AT3G49690	ATMYB84	MP00089	0.000489	TGTTGATAGGTGG
PtiCesA7-A	4	16	35.7	+	AT3G49690	ATMYB84	MP00089	0.000266	ACAAGGTTGGTAC	SMRE2 R
PtiCesA7-A	1826	1838	35.7	+	AT3G49690	ATMYB84	MP00089	0.000271	GCACGGTAGTTGA
PtiCesA7-A	1879	1891	36.4	-	AT3G49690	ATMYB84	MP00089	0.00023	TGGAAGTTGGTTG	SMRE2 R
PtiCesA7-A	1980	1992	38.3	-	AT3G49690	ATMYB84	MP00089	0.000146	AGGGGGTGAGTGT
PtiCesA7-A	1275	1289	31.9	+	AT3G50060	MYB77	MP00400	0.000638	TCTAATCAGCCGTTA
PtiCesA7-A	177	191	32	+	AT3G50060	MYB77	MP00400	0.000623	TCTTGTGTGCGGTTA
PtiCesA7-A	111	125	32.6	-	AT3G50060	MYB77	MP00400	0.000551	TGCTTATGGCAGTTT
PtiCesA7-A	1597	1611	36.5	-	AT3G50060	MYB77	MP00400	0.000222	CGTTTGTTATGGTTA
PtiCesA7-A	307	321	37.6	+	AT3G50060	MYB77	MP00400	0.000175	TTGCATTAACAGTTG
PtiCesA7-A	1910	1924	31	+	AT3G53200	AtMYB27	MP00406	0.000795	GCCACATTAGGTGAG	SMRE5 R
PtiCesA7-A	227	241	33.4	-	AT3G53200	AtMYB27	MP00406	0.000462	CGTTAGTTGGGTATG
PtiCesA7-A	683	697	33.6	+	AT3G53200	AtMYB27	MP00406	0.000435	ATTTTATTAGGAAAT
PtiCesA7-A	1452	1466	35.1	+	AT3G53200	AtMYB27	MP00406	0.000305	TCAATATTAAGTAAT
PtiCesA7-A	1877	1891	30.5	-	AT3G61250	AtMYB17	MP00114	0.000888	TGGAAGTTGGTTGCA	SMRE2 R
PtiCesA7-A	1910	1924	31.4	+	AT3G61250	AtMYB17	MP00114	0.00072	GCCACATTAGGTGAG	SMRE5 R
PtiCesA7-A	227	241	32.5	-	AT3G61250	AtMYB17	MP00114	0.000558	CGTTAGTTGGGTATG
PtiCesA7-A	231	245	33.4	-	AT3G61250	AtMYB17	MP00114	0.000457	CAATCGTTAGTTGGG
PtiCesA7-A	663	677	34	+	AT3G61250	AtMYB17	MP00114	0.0004	ATGTTGATAGGTGGT
PtiCesA7-A	3	17	34.1	+	AT3G61250	AtMYB17	MP00114	0.000385	TACAAGGTTGGTACT	SMRE2 R
PtiCesA7-A	1878	1892	35.3	-	AT3G61250	AtMYB17	MP00114	0.000296	GTGGAAGTTGGTTGC	SMRE2 R
PtiCesA7-A	1825	1839	35.7	+	AT3G61250	AtMYB17	MP00114	0.000271	GGCACGGTAGTTGAA
PtiCesA7-A	1477	1490	30.4	-	AT4G01680	MYB55	MP00427	0.00092	ACCCCCCAACAAAA
PtiCesA7-A	1880	1893	30.8	+	AT4G01680	MYB55	MP00427	0.000823	AACCAACTTCCACA	SMRE2
PtiCesA7-A	665	678	30.8	-	AT4G01680	MYB55	MP00427	0.00083	CACCACCTATCAAC
PtiCesA7-A	1891	1904	31.3	+	AT4G01680	MYB55	MP00427	0.00074	ACACCACCACCCTT
PtiCesA7-A	5	18	31.4	-	AT4G01680	MYB55	MP00427	0.000727	AAGTACCAACCTTG	SMRE4
PtiCesA7-A	1418	1431	32.4	-	AT4G01680	MYB55	MP00427	0.000579	ATTCAACAACAAAT
PtiCesA7-A	108	121	34.3	+	AT4G01680	MYB55	MP00427	0.000374	GCCAAACTGCCATA
PtiCesA7-A	1827	1840	39.8	-	AT4G01680	MYB55	MP00427	0.000105	TTTCAACTACCGTG
PtiCesA7-A	1888	1901	44	+	AT4G01680	MYB55	MP00427	3.94e-05	TCCACACCACCACC
PtiCesA7-A	1877	1890	31.2	+	AT4G05100	AtMYB74	MP00429	0.000762	TGCAACCAACTTCC	SMRE2
PtiCesA7-A	1912	1925	39.6	-	AT4G05100	AtMYB74	MP00429	0.000108	TCTCACCTAATGTG	SMRE5
PtiCesA7-A	665	678	30.4	+	AT4G17785	MYB39	MP00438	0.000918	GTTGATAGGTGGTG
PtiCesA7-A	1474	1487	30.9	+	AT4G17785	MYB39	MP00438	0.00081	TGTTTTTGTTGGGG
PtiCesA7-A	5	18	31.6	+	AT4G17785	MYB39	MP00438	0.000686	CAAGGTTGGTACTT	SMRE2 R
PtiCesA7-A	1418	1431	32	+	AT4G17785	MYB39	MP00438	0.000624	ATTTGTTGTTGAAT
PtiCesA7-A	1877	1890	34.3	-	AT4G17785	MYB39	MP00438	0.000375	GGAAGTTGGTTGCA	SMRE2 R
PtiCesA7-A	457	471	32.4	+	AT4G18770	AtMYB98	MP00442	0.000569	AACAAGAAACTGAAA
PtiCesA7-A	132	146	38.5	-	AT4G18770	AtMYB98	MP00442	0.000142	GCAATGTAACTGTTG
PtiCesA7-A	1562	1576	39.5	+	AT4G18770	AtMYB98	MP00442	0.000112	TTTTAGTAACTTTTG
PtiCesA7-A	1281	1295	42.9	-	AT4G18770	AtMYB98	MP00442	5.13e-05	GAAATATAACGGCTG
PtiCesA7-A	1792	1806	30.1	-	AT4G28110	AtMYB41	MP00457	0.000972	TTCGACGACCAACTC	SMRE2
PtiCesA7-A	1874	1888	30.7	+	AT4G28110	AtMYB41	MP00457	0.000855	CTCTGCAACCAACTT	SMRE2
PtiCesA7-A	7	21	31.4	-	AT4G28110	AtMYB41	MP00457	0.000716	GTGAAGTACCAACCT	SMRE4
PtiCesA7-A	1914	1928	33	-	AT4G28110	AtMYB41	MP00457	0.000502	TGCTCTCACCTAATG	SMRE5
PtiCesA7-A	1829	1843	33.4	-	AT4G28110	AtMYB41	MP00457	0.000452	ATTTTTCAACTACCG
PtiCesA7-A	1276	1290	39.6	+	AT4G32730	ATMYB3R-1	MP00466	0.000109	CTAATCAGCCGTTAT
PtiCesA7-A	130	140	30.1	-	AT4G37260	ATMYB73	MP00476	0.000974	TAACTGTTGGT
PtiCesA7-A	111	121	30.1	+	AT4G37260	ATMYB73	MP00476	0.000984	AAACTGCCATA
PtiCesA7-A	463	473	30.2	+	AT4G37260	ATMYB73	MP00476	0.000959	AAACTGAAAGT
PtiCesA7-A	181	191	31.2	-	AT4G37260	ATMYB73	MP00476	0.000763	TAACCGCACAC
PtiCesA7-A	1305	1315	32	-	AT4G37260	ATMYB73	MP00476	0.000624	AAACCGAAAGA
PtiCesA7-A	1597	1607	35.2	+	AT4G37260	ATMYB73	MP00476	0.0003	TAACCATAACA
PtiCesA7-A	311	321	36.2	-	AT4G37260	ATMYB73	MP00476	0.00024	CAACTGTTAAT
PtiCesA7-A	896	910	30.3	-	AT4G38620	ATMYB4	MP00479	0.000924	ATGATTATTGGTATA
PtiCesA7-A	231	245	31.2	-	AT4G38620	ATMYB4	MP00479	0.000755	CAATCGTTAGTTGGG
PtiCesA7-A	1472	1486	31.4	+	AT4G38620	ATMYB4	MP00479	0.000719	TTTGTTTTTGTTGGG
PtiCesA7-A	1878	1892	31.4	-	AT4G38620	ATMYB4	MP00479	0.000723	GTGGAAGTTGGTTGC	SMRE2 R
PtiCesA7-A	1416	1430	32.8	+	AT4G38620	ATMYB4	MP00479	0.000529	CAATTTGTTGTTGAA
PtiCesA7-A	1910	1924	33.5	+	AT4G38620	ATMYB4	MP00479	0.000447	GCCACATTAGGTGAG	SMRE5 R
PtiCesA7-A	127	141	33.7	-	AT4G38620	ATMYB4	MP00479	0.000425	GTAACTGTTGGTGAT
PtiCesA7-A	663	677	34.1	+	AT4G38620	ATMYB4	MP00479	0.000391	ATGTTGATAGGTGGT
PtiCesA7-A	3	17	39.7	+	AT4G38620	ATMYB4	MP00479	0.000106	TACAAGGTTGGTACT	SMRE2 R
PtiCesA7-A	1275	1289	41	+	AT5G02320	MYB3R-5	MP00482	7.85e-05	TCTAATCAGCCGTTA
PtiCesA7-A	1743	1752	31	-	AT5G04760		MP00055	0.000785	TTGATAATTT
PtiCesA7-A	980	989	31.3	+	AT5G04760		MP00055	0.000748	TTGATCAAGT
PtiCesA7-A	554	563	32.5	+	AT5G04760		MP00055	0.000561	CTGATAACCT
PtiCesA7-A	491	505	30.2	-	AT5G05790		MP00489	0.000953	AATTTGATCTCCATG
PtiCesA7-A	976	990	30.3	-	AT5G05790		MP00489	0.000927	AACTTGATCAACTCT
PtiCesA7-A	1742	1756	30.5	+	AT5G05790		MP00489	0.000898	TAAATTATCAAGAAA
PtiCesA7-A	940	954	31.9	+	AT5G05790		MP00489	0.000652	TTTTTCATCATGAAT
PtiCesA7-A	462	472	30.6	+	AT5G06100	ATMYB33	MP00490	0.000863	GAAACTGAAAG
PtiCesA7-A	1306	1316	32.9	-	AT5G06100	ATMYB33	MP00490	0.000511	AAAACCGAAAG
PtiCesA7-A	1596	1606	33.8	+	AT5G06100	ATMYB33	MP00490	0.000418	TTAACCATAAC
PtiCesA7-A	182	192	33.9	-	AT5G06100	ATMYB33	MP00490	0.000407	CTAACCGCACA
PtiCesA7-A	1744	1756	30.8	-	AT5G08520	MYBS2	MP00500	0.000824	TTTCTTGATAATT
PtiCesA7-A	1950	1959	30.2	-	AT5G10280	ATMYB92	MP00503	0.000956	GGTAGGGTAT
PtiCesA7-A	127	136	30.5	-	AT5G10280	ATMYB92	MP00503	0.000899	TGTTGGTGAT
PtiCesA7-A	8	17	32.4	+	AT5G10280	ATMYB92	MP00503	0.000578	GGTTGGTACT	SMRE2 R
PtiCesA7-A	1915	1924	42.4	+	AT5G10280	ATMYB92	MP00503	5.78e-05	ATTAGGTGAG	SMRE5 R
PtiCesA7-A	131	145	30.8	-	AT5G11510	AtMYB3R-4	MP00505	0.000823	CAATGTAACTGTTGG
PtiCesA7-A	1276	1290	41.3	+	AT5G11510	AtMYB3R-4	MP00505	7.36e-05	CTAATCAGCCGTTAT
PtiCesA7-A	1602	1611	30.3	-	AT5G12870	AtMYB46	MP00599	0.000938	CGTTTGTTAT
PtiCesA7-A	374	383	30.8	+	AT5G12870	AtMYB46	MP00599	0.000825	CGGTTGGCAG
PtiCesA7-A	667	676	31.4	+	AT5G12870	AtMYB46	MP00599	0.000715	TGATAGGTGG
PtiCesA7-A	228	237	32.1	-	AT5G12870	AtMYB46	MP00599	0.000613	AGTTGGGTAT
PtiCesA7-A	106	115	32.5	-	AT5G12870	AtMYB46	MP00599	0.000563	AGTTTGGCAC
PtiCesA7-A	1829	1838	34.9	+	AT5G12870	AtMYB46	MP00599	0.000322	CGGTAGTTGA
PtiCesA7-A	1914	1923	35.2	+	AT5G12870	AtMYB46	MP00599	0.000302	CATTAGGTGA	SMRE5 R
PtiCesA7-A	232	241	37.9	-	AT5G12870	AtMYB46	MP00599	0.000163	CGTTAGTTGG
PtiCesA7-A	7	16	41.3	+	AT5G12870	AtMYB46	MP00599	7.34e-05	AGGTTGGTAC	SMRE2 R
PtiCesA7-A	372	384	30.4	-	AT5G14340	AtMYB40	MP00510	0.000914	TCTGCCAACCGGT
PtiCesA7-A	1893	1905	30.6	+	AT5G14340	AtMYB40	MP00510	0.000874	ACCACCACCCTTA
PtiCesA7-A	1418	1430	30.6	-	AT5G14340	AtMYB40	MP00510	0.000877	TTCAACAACAAAT
PtiCesA7-A	665	677	31.7	-	AT5G14340	AtMYB40	MP00510	0.000671	ACCACCTATCAAC
PtiCesA7-A	231	243	32	+	AT5G14340	AtMYB40	MP00510	0.000626	CCCAACTAACGAT
PtiCesA7-A	1827	1839	33.2	-	AT5G14340	AtMYB40	MP00510	0.000474	TTCAACTACCGTG
PtiCesA7-A	127	139	33.8	+	AT5G14340	AtMYB40	MP00510	0.000412	ATCACCAACAGTT
PtiCesA7-A	5	17	34.9	-	AT5G14340	AtMYB40	MP00510	0.000325	AGTACCAACCTTG	SMRE4
PtiCesA7-A	1878	1890	35.3	+	AT5G14340	AtMYB40	MP00510	0.000293	GCAACCAACTTCC	SMRE2
PtiCesA7-A	1912	1924	41	-	AT5G14340	AtMYB40	MP00510	7.9e-05	CTCACCTAATGTG	SMRE5
PtiCesA7-A	1600	1612	30.2	-	AT5G16600	AtMYB43	MP00513	0.000964	GCGTTTGTTATGG
PtiCesA7-A	230	242	31.5	-	AT5G16600	AtMYB43	MP00513	0.000709	TCGTTAGTTGGGT
PtiCesA7-A	1877	1889	34.3	-	AT5G16600	AtMYB43	MP00513	0.000372	GAAGTTGGTTGCA	SMRE2 R
PtiCesA7-A	1828	1840	36.8	+	AT5G16600	AtMYB43	MP00513	0.000206	ACGGTAGTTGAAA
PtiCesA7-A	1913	1925	41.5	+	AT5G16600	AtMYB43	MP00513	7.08e-05	ACATTAGGTGAGA	SMRE5 R
PtiCesA7-A	1592	1606	30.2	+	AT5G17800	AtMYB56	MP00516	0.000946	AGGGTTAACCATAAC
PtiCesA7-A	1070	1084	31.3	+	AT5G17800	AtMYB56	MP00516	0.000744	TTAATTAACAAAAAG
PtiCesA7-A	1280	1294	35.6	-	AT5G17800	AtMYB56	MP00516	0.000274	AAATATAACGGCTGA
PtiCesA7-A	518	528	30.2	-	AT5G40330	ATMYB23	MP00538	0.000944	TTCTTTGTTAA
PtiCesA7-A	1074	1084	30.2	-	AT5G40330	ATMYB23	MP00538	0.000959	CTTTTTGTTAA
PtiCesA7-A	1602	1612	30.5	-	AT5G40330	ATMYB23	MP00538	0.00088	GCGTTTGTTAT
PtiCesA7-A	1878	1888	32.6	-	AT5G40330	ATMYB23	MP00538	0.000553	AAGTTGGTTGC	SMRE2 R
PtiCesA7-A	1416	1426	36.8	+	AT5G40330	ATMYB23	MP00538	0.000207	CAATTTGTTGT
PtiCesA7-A	1828	1838	38.1	+	AT5G40330	ATMYB23	MP00538	0.000155	ACGGTAGTTGA
PtiCesA7-A	232	242	38.4	-	AT5G40330	ATMYB23	MP00538	0.000144	TCGTTAGTTGG
PtiCesA7-A	1419	1429	41.3	+	AT5G40330	ATMYB23	MP00538	7.42e-05	TTTGTTGTTGA
PtiCesA7-A	1475	1485	45	+	AT5G40330	ATMYB23	MP00538	3.17e-05	GTTTTTGTTGG
PtiCesA7-A	1792	1801	30.1	+	AT5G49330	ATMYB111	MP00598	0.000966	GAGTTGGTCG	SMRE2 R
PtiCesA7-A	1879	1888	30.6	-	AT5G49330	ATMYB111	MP00598	0.000878	AAGTTGGTTG	SMRE2 R
PtiCesA7-A	1914	1923	32	+	AT5G49330	ATMYB111	MP00598	0.000631	CATTAGGTGA	SMRE5 R
PtiCesA7-A	1829	1838	32.2	+	AT5G49330	ATMYB111	MP00598	0.000603	CGGTAGTTGA
PtiCesA7-A	667	676	33.2	+	AT5G49330	ATMYB111	MP00598	0.00048	TGATAGGTGG
PtiCesA7-A	232	241	36	-	AT5G49330	ATMYB111	MP00598	0.000248	CGTTAGTTGG
PtiCesA7-A	7	16	40.3	+	AT5G49330	ATMYB111	MP00598	9.25e-05	AGGTTGGTAC	SMRE2 R
PtiCesA7-A	666	680	30.3	-	AT5G54230	AtMYB49	MP00563	0.00094	CACACCACCTATCAA
PtiCesA7-A	1875	1889	32.8	+	AT5G54230	AtMYB49	MP00563	0.00052	TCTGCAACCAACTTC	SMRE2
PtiCesA7-A	1419	1433	33.4	-	AT5G54230	AtMYB49	MP00563	0.000457	TGATTCAACAACAAA
PtiCesA7-A	6	20	33.9	-	AT5G54230	AtMYB49	MP00563	0.000404	TGAAGTACCAACCTT	SMRE4
PtiCesA7-A	230	244	31.5	-	AT5G56110	AtMYB103	MP00564	0.000708	AATCGTTAGTTGGGT
PtiCesA7-A	4	18	32.5	+	AT5G56110	AtMYB103	MP00564	0.000565	ACAAGGTTGGTACTT	SMRE2 R
PtiCesA7-A	1826	1840	33	+	AT5G56110	AtMYB103	MP00564	0.000497	GCACGGTAGTTGAAA
PtiCesA7-A	1877	1891	33.2	-	AT5G56110	AtMYB103	MP00564	0.000477	TGGAAGTTGGTTGCA	SMRE2 R
PtiCesA7-A	1417	1431	33.4	+	AT5G56110	AtMYB103	MP00564	0.000461	AATTTGTTGTTGAAT
PtiCesA7-A	1911	1925	35	+	AT5G56110	AtMYB103	MP00564	0.000317	CCACATTAGGTGAGA	SMRE5 R
PtiCesA7-A	1566	1576	33.3	-	AT5G58850	ATMYB119	MP00567	0.000462	CAAAAGTTACT
PtiCesA7-A	132	142	39.4	+	AT5G58850	ATMYB119	MP00567	0.000114	CAACAGTTACA
PtiCesA7-A	1281	1291	42.8	+	AT5G58850	ATMYB119	MP00567	5.27e-05	CAGCCGTTATA
PtiCesA7-A	106	115	30.4	-	AT5G59780	ATMYB59-3	MP00600	0.000917	AGTTTGGCAC
PtiCesA7-A	687	696	32.2	+	AT5G59780	ATMYB59-3	MP00600	0.000602	TATTAGGAAA
PtiCesA7-A	7	16	34.4	+	AT5G59780	ATMYB59-3	MP00600	0.000364	AGGTTGGTAC	SMRE2 R
PtiCesA7-A	228	237	35.3	-	AT5G59780	ATMYB59-3	MP00600	0.000295	AGTTGGGTAT
PtiCesA7-A	666	678	30	-	AT5G62320	ATMYB99	MP00577	0.000993	CACCACCTATCAA
PtiCesA7-A	126	138	30.2	+	AT5G62320	ATMYB99	MP00577	0.000945	AATCACCAACAGT
PtiCesA7-A	1475	1487	30.5	-	AT5G62320	ATMYB99	MP00577	0.0009	CCCCAACAAAAAC
PtiCesA7-A	1600	1612	31	+	AT5G62320	ATMYB99	MP00577	0.000794	CCATAACAAACGC
PtiCesA7-A	226	238	31.5	+	AT5G62320	ATMYB99	MP00577	0.000713	ACATACCCAACTA
PtiCesA7-A	6	18	34.6	-	AT5G62320	ATMYB99	MP00577	0.000349	AAGTACCAACCTT	SMRE4
PtiCesA7-A	1877	1889	35	+	AT5G62320	ATMYB99	MP00577	0.000319	TGCAACCAACTTC	SMRE2
PtiCesA7-A	230	242	35.2	+	AT5G62320	ATMYB99	MP00577	0.000298	ACCCAACTAACGA
PtiCesA7-A	1828	1840	36.8	-	AT5G62320	ATMYB99	MP00577	0.00021	TTTCAACTACCGT
PtiCesA7-A	1913	1925	42.6	-	AT5G62320	ATMYB99	MP00577	5.49e-05	TCTCACCTAATGT	SMRE5
PtiCesA7-A	226	243	30.4	-	AT5G62470	MYB96	MP00579	0.00092	ATCGTTAGTTGGGTATGT
PtiCesA7-A	1879	1896	30.6	-	AT5G62470	MYB96	MP00579	0.000867	TGGTGTGGAAGTTGGTTG	SMRE2 R
PtiCesA7-A	1461	1478	30.6	+	AT5G62470	MYB96	MP00579	0.000873	AGTAATGGGTTTTTGTTT
PtiCesA7-A	369	386	31.8	+	AT5G62470	MYB96	MP00579	0.000653	ATCACCGGTTGGCAGATA
PtiCesA7-A	925	942	32	+	AT5G62470	MYB96	MP00579	0.000636	AGAATTCGGAAGTGGTTT
PtiCesA7-A	658	675	32.4	+	AT5G62470	MYB96	MP00579	0.000581	CATCGATGTTGATAGGTG
PtiCesA7-A	1876	1893	32.7	-	AT5G62470	MYB96	MP00579	0.000534	TGTGGAAGTTGGTTGCAG	SMRE2 R
PtiCesA7-A	661	678	34.9	+	AT5G62470	MYB96	MP00579	0.000321	CGATGTTGATAGGTGGTG
PtiCesA7-A	1891	1908	34.9	-	AT5G62470	MYB96	MP00579	0.000321	TGTTAAGGGTGGTGGTGT
PtiCesA7-A	1978	1995	35.3	-	AT5G62470	MYB96	MP00579	0.000293	GAGAGGGGGTGAGTGTTT
PtiCesA7-A	181	198	35.3	+	AT5G62470	MYB96	MP00579	0.000295	GTGTGCGGTTAGGAGAGG
PtiCesA7-A	1883	1900	36.2	-	AT5G62470	MYB96	MP00579	0.000242	GTGGTGGTGTGGAAGTTG
PtiCesA7-A	125	142	38.4	-	AT5G62470	MYB96	MP00579	0.000144	TGTAACTGTTGGTGATTT
PtiCesA7-A	1474	1491	52.4	+	AT5G62470	MYB96	MP00579	5.72e-06	TGTTTTTGTTGGGGGGTA
PtiCesA7-A	224	242	30.7	-	AT5G67300	ATMYBR1	MP00596	0.000849	TCGTTAGTTGGGTATGTTG
PtiCesA7-A	111	129	36	-	AT5G67300	ATMYBR1	MP00596	0.000249	GATTTGCTTATGGCAGTTT
PtiCesA7-A	1055	1073	40.3	-	AT5G67300	ATMYBR1	MP00596	9.42e-05	TTAATTGTTTCTTCTGTTG
PtiCesA7-A	1306	1324	47.8	+	AT5G67300	ATMYBR1	MP00596	1.65e-05	CTTTCGGTTTTTGCTGGTA
PgCesA3	1438	1452	30.2	-	AT1G06180	ATMYB13	MP00127	0.000943	TTTGCATTTGGTTGA;	SMRE1 R
PgCesA3	1687	1701	32.4	-	AT1G06180	ATMYB13	MP00127	0.000576	TTTAGGTTAGTTATG;
PgCesA3	231	245	32.5	+	AT1G06180	ATMYB13	MP00127	0.000555	TGGAGATTAGGTCAA;	SMRE5 R
PgCesA3	472	486	33.7	-	AT1G06180	ATMYB13	MP00127	0.000426	CTATGGTTGGGTGAC;
PgCesA3	1662	1676	34.9	-	AT1G06180	ATMYB13	MP00127	0.000322	TCAATAGTTGTTGTG;
PgCesA3	1447	1461	37.3	+	AT1G06180	ATMYB13	MP00127	0.000185	TGCAAAGTTGGTGTA;	SMRE2 R
PgCesA3	293	307	38.1	-	AT1G06180	ATMYB13	MP00127	0.000156	TTACTAGTAGGTGCA;	SMRE6 R
PgCesA3	1788	1802	50.3	+	AT1G06180	ATMYB13	MP00127	9.26e-06	GCTTTGTTTGGTGAG;	SMRE3 R
PgCesA3	1035	1053	30	+	AT1G08810	AtMYB60	MP00132	0.000993	TAATATCAACAGACTTGAC;
PgCesA3	1643	1661	31.6	+	AT1G08810	AtMYB60	MP00132	0.00069	AATACACAACAATCACACC;
PgCesA3	1866	1884	32.3	-	AT1G08810	AtMYB60	MP00132	0.000588	CATTTCCTACCACCTCTGT;
PgCesA3	1788	1806	33.7	-	AT1G08810	AtMYB60	MP00132	0.000424	ATATCTCACCAAACAAAGC;	SMRE3
PgCesA3	80	98	33.9	+	AT1G08810	AtMYB60	MP00132	0.000405	AATCTCCATCCAACTTGTT;
PgCesA3	468	486	34.3	+	AT1G08810	AtMYB60	MP00132	0.000368	TATTGTCACCCAACCATAG;
PgCesA3	1447	1465	34.4	-	AT1G08810	AtMYB60	MP00132	0.000361	TCTCTACACCAACTTTGCA;	SMRE2
PgCesA3	289	307	35.3	+	AT1G08810	AtMYB60	MP00132	0.000296	TAACTGCACCTACTAGTAA;	SMRE6
PgCesA3	1433	1451	38.1	+	AT1G08810	AtMYB60	MP00132	0.000153	ACATTTCAACCAAATGCAA;	SMRE1
PgCesA3	1658	1676	39.5	+	AT1G08810	AtMYB60	MP00132	0.000112	CACCCACAACAACTATTGA;
PgCesA3	1652	1670	39.8	+	AT1G08810	AtMYB60	MP00132	0.000104	CAATCACACCCACAACAAC;
PgCesA3	1869	1883	31	-	AT1G09540	ATMYB61	MP00134	0.000793	ATTTCCTACCACCTC;
PgCesA3	472	486	32	+	AT1G09540	ATMYB61	MP00134	0.000626	GTCACCCAACCATAG;
PgCesA3	594	608	32.6	+	AT1G09540	ATMYB61	MP00134	0.000553	CGCACCAACAAGAGC;
PgCesA3	1687	1701	33.2	+	AT1G09540	ATMYB61	MP00134	0.000476	CATAACTAACCTAAA;
PgCesA3	1447	1461	34	-	AT1G09540	ATMYB61	MP00134	0.000397	TACACCAACTTTGCA;	SMRE2
PgCesA3	1662	1676	34.6	+	AT1G09540	ATMYB61	MP00134	0.000345	CACAACAACTATTGA;
PgCesA3	1656	1670	35.3	+	AT1G09540	ATMYB61	MP00134	0.000296	CACACCCACAACAAC;
PgCesA3	293	307	36.9	+	AT1G09540	ATMYB61	MP00134	0.000203	TGCACCTACTAGTAA;	SMRE6
PgCesA3	1788	1802	44.9	-	AT1G09540	ATMYB61	MP00134	3.25e-05	CTCACCAAACAAAGC;	SMRE3
PgCesA3	66	76	30	-	AT1G09770	ATMYBCDC5	MP00028	0.000994	ACTTCAGAGCG;
PgCesA3	262	272	30.5	+	AT1G09770	ATMYBCDC5	MP00028	0.000887	GCCTCAACGAG;
PgCesA3	1965	1975	32.1	-	AT1G09770	ATMYBCDC5	MP00028	0.000612	CGCTCTGGGTG;
PgCesA3	1930	1940	33.2	-	AT1G09770	ATMYBCDC5	MP00028	0.000478	AGCTTTGCGCT;
PgCesA3	202	212	33.3	-	AT1G09770	ATMYBCDC5	MP00028	0.000462	AGCTTAGCACA;
PgCesA3	307	317	36.5	+	AT1G09770	ATMYBCDC5	MP00028	0.000222	ACCCCAGCGGC;
PgCesA3	470	484	30.7	-	AT1G16490	AtMYB58	MP00144	0.000856	ATGGTTGGGTGACAA;
PgCesA3	233	247	32.5	+	AT1G16490	AtMYB58	MP00144	0.000568	GAGATTAGGTCAATC;	SMRE5 R
PgCesA3	1566	1580	32.6	-	AT1G16490	AtMYB58	MP00144	0.000554	TGTGGTAGGCGGTAC;
PgCesA3	1685	1699	32.8	-	AT1G16490	AtMYB58	MP00144	0.000527	TAGGTTAGTTATGTT;
PgCesA3	1816	1830	34.3	-	AT1G16490	AtMYB58	MP00144	0.000371	CTGTTTTGGTGAACC;
PgCesA3	291	305	36.6	-	AT1G16490	AtMYB58	MP00144	0.000216	ACTAGTAGGTGCAGT;	SMRE6 R
PgCesA3	1660	1674	36.8	-	AT1G16490	AtMYB58	MP00144	0.00021	AATAGTTGTTGTGGG;
PgCesA3	1449	1463	40.6	+	AT1G16490	AtMYB58	MP00144	8.77e-05	CAAAGTTGGTGTAGA;	SMRE2 R
PgCesA3	1790	1804	50	+	AT1G16490	AtMYB58	MP00144	1.01e-05	TTTGTTTGGTGAGAT;	SMRE3 R
PgCesA3	1646	1666	30	+	AT1G18570	AtMYB51	MP00147	0.00099	ACACAACAATCACACCCACAA;
PgCesA3	884	904	30.9	+	AT1G18570	AtMYB51	MP00147	0.00081	TTGGAGGCTAATAACCTAATA;	SMRE5
PgCesA3	141	161	31.4	+	AT1G18570	AtMYB51	MP00147	0.000731	AACCCTAGATTTGACCAAAAA;
PgCesA3	1808	1828	32.1	+	AT1G18570	AtMYB51	MP00147	0.000621	AACCGCCGGGTTCACCAAAAC;
PgCesA3	1708	1728	32.2	+	AT1G18570	AtMYB51	MP00147	0.000606	CTCACGCCTACACACCGACTT;
PgCesA3	1428	1448	32.7	+	AT1G18570	AtMYB51	MP00147	0.000533	TCAACACATTTCAACCAAATG;	SMRE1
PgCesA3	1238	1258	33	+	AT1G18570	AtMYB51	MP00147	0.000503	CATGAAGAAGTGTACCAAAAT;
PgCesA3	1682	1702	35.8	+	AT1G18570	AtMYB51	MP00147	0.000264	TACAACATAACTAACCTAAAT;
PgCesA3	584	604	37.8	+	AT1G18570	AtMYB51	MP00147	0.000167	CTAAGGACAACGCACCAACAA;
PgCesA3	1451	1471	42.9	-	AT1G18570	AtMYB51	MP00147	5.11e-05	AACTGATCTCTACACCAACTT;	SMRE2
PgCesA3	1792	1812	43.9	-	AT1G18570	AtMYB51	MP00147	4.04e-05	CGGTTTATATCTCACCAAACA;	SMRE3
PgCesA3	283	303	49.3	+	AT1G18570	AtMYB51	MP00147	1.18e-05	TTTCTGTAACTGCACCTACTA;	SMRE6
PgCesA3	594	604	30.3	-	AT1G22640	ATMYB3	MP00053	0.000941	TTGTTGGTGCG;
PgCesA3	1451	1461	30.3	+	AT1G22640	ATMYB3	MP00053	0.000936	AAGTTGGTGTA;	SMRE2 R
PgCesA3	1692	1702	30.3	-	AT1G22640	ATMYB3	MP00053	0.000936	ATTTAGGTTAG;
PgCesA3	756	766	30.7	-	AT1G22640	ATMYB3	MP00053	0.000841	TGGTAGGCAGT;
PgCesA3	235	245	31.5	+	AT1G22640	ATMYB3	MP00053	0.000713	GATTAGGTCAA;	SMRE5 R
PgCesA3	1792	1802	33	+	AT1G22640	ATMYB3	MP00053	0.000506	TGTTTGGTGAG;	SMRE3 R
PgCesA3	293	303	36.4	-	AT1G22640	ATMYB3	MP00053	0.00023	TAGTAGGTGCA;	SMRE6 R
PgCesA3	269	283	30.2	+	AT1G25340	AtMYB116	MP00159	0.000964	CGAGAGGATTAGGGT;
PgCesA3	947	961	30.2	+	AT1G25340	AtMYB116	MP00159	0.000957	CCAACTCATTAGGGT;
PgCesA3	1689	1703	30.8	-	AT1G25340	AtMYB116	MP00159	0.000838	TATTTAGGTTAGTTA;
PgCesA3	229	243	33.4	+	AT1G25340	AtMYB116	MP00159	0.000451	TCTGGAGATTAGGTC;	SMRE5 R
PgCesA3	1694	1708	37.7	-	AT1G25340	AtMYB116	MP00159	0.00017	GAAATTATTTAGGTT;
PgCesA3	896	910	39.6	-	AT1G25340	AtMYB116	MP00159	0.000109	AATTTATATTAGGTT;	SMRE5 R
PgCesA3	1584	1598	41.9	-	AT1G25340	AtMYB116	MP00159	6.46e-05	AATGTAAGTTAGGGA;
PgCesA3	1245	1265	30.3	-	AT1G34670	AtMYB93	MP00180	0.00094	TCGTACAATTTTGGTACACTT;
PgCesA3	1470	1490	30.4	-	AT1G34670	AtMYB93	MP00180	0.00092	ATTATATGAGTGGTTTGGAAA;
PgCesA3	1435	1455	30.5	-	AT1G34670	AtMYB93	MP00180	0.000886	AACTTTGCATTTGGTTGAAAT;	SMRE1 R
PgCesA3	1021	1041	31	-	AT1G34670	AtMYB93	MP00180	0.000789	GATATTATGGTAGCTGCGGGA;
PgCesA3	891	911	31.8	-	AT1G34670	AtMYB93	MP00180	0.000664	TAATTTATATTAGGTTATTAG;	SMRE5 R
PgCesA3	469	489	32.9	-	AT1G34670	AtMYB93	MP00180	0.000511	GACCTATGGTTGGGTGACAAT;
PgCesA3	228	248	33	+	AT1G34670	AtMYB93	MP00180	0.000501	ATCTGGAGATTAGGTCAATCC;	SMRE5 R
PgCesA3	148	168	33.3	-	AT1G34670	AtMYB93	MP00180	0.00047	GTTTGAGTTTTTGGTCAAATC;
PgCesA3	1653	1673	33.7	-	AT1G34670	AtMYB93	MP00180	0.000423	ATAGTTGTTGTGGGTGTGATT;
PgCesA3	1408	1428	34.2	-	AT1G34670	AtMYB93	MP00180	0.000378	ATTATATGAGTAGTTTGGAAA;
PgCesA3	1684	1704	34.7	-	AT1G34670	AtMYB93	MP00180	0.000338	TTATTTAGGTTAGTTATGTTG;
PgCesA3	1444	1464	34.9	+	AT1G34670	AtMYB93	MP00180	0.000326	AAATGCAAAGTTGGTGTAGAG;	SMRE2 R
PgCesA3	1659	1679	35.7	-	AT1G34670	AtMYB93	MP00180	0.000266	TTTTCAATAGTTGTTGTGGGT;
PgCesA3	290	310	41.1	-	AT1G34670	AtMYB93	MP00180	7.69e-05	GGGTTACTAGTAGGTGCAGTT;	SMRE6 R
PgCesA3	1785	1805	41.3	+	AT1G34670	AtMYB93	MP00180	7.39e-05	ACCGCTTTGTTTGGTGAGATA;	SMRE3 R
PgCesA3	272	286	33.9	-	AT1G49010	MYBS1	MP00191	0.000403	GAAACCCTAATCCTC;
PgCesA3	902	916	34.7	+	AT1G49010	MYBS1	MP00191	0.000341	ATATAAATTATCTTC;
PgCesA3	232	246	35.1	-	AT1G49010	MYBS1	MP00191	0.00031	ATTGACCTAATCTCC;	SMRE5
PgCesA3	39	53	44.1	-	AT1G49010	MYBS1	MP00191	3.88e-05	ATTGACCTCATCCTT;
PgCesA3	288	298	30.4	-	AT1G66370	AtMYB113	MP00213	0.000917	GGTGCAGTTAC;
PgCesA3	2081	2091	30.5	-	AT1G66370	AtMYB113	MP00213	0.000894	AAAATTGTTAA;
PgCesA3	1040	1050	30.9	-	AT1G66370	AtMYB113	MP00213	0.000815	AAGTCTGTTGA;
PgCesA3	805	815	33	-	AT1G66370	AtMYB113	MP00213	0.000503	CAGGCAGTTAG;
PgCesA3	1688	1698	42.8	-	AT1G66370	AtMYB113	MP00213	5.19e-05	AGGTTAGTTAT;
PgCesA3	1569	1583	30.1	-	AT1G68320	AtMYB62	MP00216	0.000971	CAATGTGGTAGGCGG;
PgCesA3	1787	1801	30.3	+	AT1G68320	AtMYB62	MP00216	0.000933	CGCTTTGTTTGGTGA;	SMRE3 R
PgCesA3	555	569	30.6	-	AT1G68320	AtMYB62	MP00216	0.000866	CCCTTTGTTTGGCTA;
PgCesA3	1249	1263	33.6	-	AT1G68320	AtMYB62	MP00216	0.000431	GTACAATTTTGGTAC;
PgCesA3	230	244	34.1	+	AT1G68320	AtMYB62	MP00216	0.000386	CTGGAGATTAGGTCA;	SMRE5 R
PgCesA3	1583	1597	36.6	-	AT1G68320	AtMYB62	MP00216	0.00022	ATGTAAGTTAGGGAC;
PgCesA3	895	909	39.6	-	AT1G68320	AtMYB62	MP00216	0.000109	ATTTATATTAGGTTA;	SMRE5 R
PgCesA3	1693	1707	42.3	-	AT1G68320	AtMYB62	MP00216	5.83e-05	AAATTATTTAGGTTA;
PgCesA3	1063	1075	30.5	+	AT1G69560	AtMYB105	MP00222	0.000889	TCATTGTCAGTTT;
PgCesA3	1406	1420	30.3	+	AT1G74650	ATMYB31	MP00235	0.000927	ATTTTCCAAACTACT;
PgCesA3	941	955	30.4	+	AT1G74650	ATMYB31	MP00235	0.000903	TATTAGCCAACTCAT;
PgCesA3	467	481	31.9	+	AT1G74650	ATMYB31	MP00235	0.00064	TTATTGTCACCCAAC;
PgCesA3	1870	1884	33.2	-	AT1G74650	ATMYB31	MP00235	0.000482	CATTTCCTACCACCT;
PgCesA3	471	485	33.7	+	AT1G74650	ATMYB31	MP00235	0.000425	TGTCACCCAACCATA;
PgCesA3	1642	1656	35.7	+	AT1G74650	ATMYB31	MP00235	0.000266	AAATACACAACAATC;
PgCesA3	1657	1671	38.8	+	AT1G74650	ATMYB31	MP00235	0.00013	ACACCCACAACAACT;
PgCesA3	1680	1700	30.1	+	AT1G79180	AtMYB63	MP00249	0.000977	AATACAACATAACTAACCTAA;
PgCesA3	1640	1660	32.4	+	AT1G79180	AtMYB63	MP00249	0.000571	GAAAATACACAACAATCACAC;
PgCesA3	1649	1669	33.2	+	AT1G79180	AtMYB63	MP00249	0.000477	CAACAATCACACCCACAACAA;
PgCesA3	1017	1037	33.5	+	AT1G79180	AtMYB63	MP00249	0.000448	TACCTCCCGCAGCTACCATAA;
PgCesA3	465	485	33.6	+	AT1G79180	AtMYB63	MP00249	0.000431	TTTTATTGTCACCCAACCATA;
PgCesA3	1811	1831	34.2	+	AT1G79180	AtMYB63	MP00249	0.000378	CGCCGGGTTCACCAAAACAGC;
PgCesA3	286	306	35.5	+	AT1G79180	AtMYB63	MP00249	0.00028	CTGTAACTGCACCTACTAGTA;	SMRE6
PgCesA3	1655	1675	37	+	AT1G79180	AtMYB63	MP00249	0.0002	TCACACCCACAACAACTATTG;
PgCesA3	1448	1468	39.1	-	AT1G79180	AtMYB63	MP00249	0.000122	TGATCTCTACACCAACTTTGC;	SMRE2
PgCesA3	1789	1809	45.9	-	AT1G79180	AtMYB63	MP00249	2.59e-05	TTTATATCTCACCAAACAAAG;	SMRE3
PgCesA3	1967	1981	33.7	-	AT2G02820	MYB88	MP00259	0.00043	CGACGACGCTCTGGG;
PgCesA3	60	74	38.8	+	AT2G02820	MYB88	MP00259	0.000131	CTTCCACGCTCTGAA;
PgCesA3	1649	1662	30.1	+	AT2G23290	AtMYB70	MP00274	0.000982	CAACAATCACACCC;
PgCesA3	1041	1054	31.3	+	AT2G23290	AtMYB70	MP00274	0.000742	CAACAGACTTGACA;
PgCesA3	1689	1702	32.2	+	AT2G23290	AtMYB70	MP00274	0.000608	TAACTAACCTAAAT;
PgCesA3	289	302	32.9	+	AT2G23290	AtMYB70	MP00274	0.000518	TAACTGCACCTACT;	SMRE6
PgCesA3	1040	1050	30.9	+	AT2G26960	AtMYB81	MP00279	0.000819	TCAACAGACTT;
PgCesA3	2081	2091	31.1	+	AT2G26960	AtMYB81	MP00279	0.000783	TTAACAATTTT;
PgCesA3	805	815	31.2	+	AT2G26960	AtMYB81	MP00279	0.000757	CTAACTGCCTG;
PgCesA3	1782	1792	31.7	+	AT2G26960	AtMYB81	MP00279	0.00067	AAAACCGCTTT;
PgCesA3	288	298	34.2	+	AT2G26960	AtMYB81	MP00279	0.000377	GTAACTGCACC;
PgCesA3	1036	1050	30.1	+	AT2G32460	ATMYB101	MP00287	0.000979	AATATCAACAGACTT;
PgCesA3	1684	1698	30.5	+	AT2G32460	ATMYB101	MP00287	0.000895	CAACATAACTAACCT;
PgCesA3	1778	1792	31.2	+	AT2G32460	ATMYB101	MP00287	0.000756	ACTTAAAACCGCTTT;
PgCesA3	284	298	31.6	+	AT2G32460	ATMYB101	MP00287	0.000698	TTCTGTAACTGCACC;
PgCesA3	1066	1080	32.1	-	AT2G32460	ATMYB101	MP00287	0.00061	AAGAGAAACTGACAA;
PgCesA3	1191	1211	30.4	-	AT2G38090		MP00296	0.000917	ACATTATTGTATAACCTTGGG;
PgCesA3	902	922	30.6	-	AT2G38090		MP00296	0.000874	GCTCAAGAAGATAATTTATAT;
PgCesA3	1393	1413	30.9	+	AT2G38090		MP00296	0.000804	AAACTTTAAGATCATTTTCCA;
PgCesA3	1400	1420	32.2	-	AT2G38090		MP00296	0.000596	AGTAGTTTGGAAAATGATCTT;
PgCesA3	1067	1087	33.8	-	AT2G38090		MP00296	0.000419	GAAGGAAAAGAGAAACTGACA;
PgCesA3	33	53	37	+	AT2G38090		MP00296	0.000197	CTTGGAAAGGATGAGGTCAAT;
PgCesA3	1523	1532	30.5	+	AT2G47460	ATMYB12	MP00627	0.000891	CGACCTTCCT;
PgCesA3	1016	1025	32.1	+	AT2G47460	ATMYB12	MP00627	0.000609	ATACCTCCCG;
PgCesA3	757	766	32.7	+	AT2G47460	ATMYB12	MP00627	0.000538	CTGCCTACCA;
PgCesA3	294	303	33.8	+	AT2G47460	ATMYB12	MP00627	0.000416	GCACCTACTA;	SMRE6
PgCesA3	1873	1882	38.6	-	AT2G47460	ATMYB12	MP00627	0.000139	TTTCCTACCA;
PgCesA3	800	813	30	+	AT3G01530	AtMYB57	MP00324	0.000987	TATGGCTAACTGCC;
PgCesA3	894	907	30.6	+	AT3G01530	AtMYB57	MP00324	0.000865	ATAACCTAATATAA;	SMRE5
PgCesA3	1789	1802	33.5	-	AT3G01530	AtMYB57	MP00324	0.000448	CTCACCAAACAAAG;	SMRE3
PgCesA3	1248	1261	33.8	+	AT3G01530	AtMYB57	MP00324	0.000417	TGTACCAAAATTGT;
PgCesA3	1687	1700	34	+	AT3G01530	AtMYB57	MP00324	0.000401	CATAACTAACCTAA;
PgCesA3	1606	1619	35.5	+	AT3G01530	AtMYB57	MP00324	0.000281	CATGCCTTACTTTC;
PgCesA3	1582	1595	36.6	+	AT3G01530	AtMYB57	MP00324	0.000219	TGTCCCTAACTTAC;
PgCesA3	232	245	41.5	-	AT3G01530	AtMYB57	MP00324	6.99e-05	TTGACCTAATCTCC;	SMRE5
PgCesA3	1656	1673	30.4	-	AT3G02940	AtMYB107	MP00327	0.000907	ATAGTTGTTGTGGGTGTG;
PgCesA3	1686	1703	30.5	-	AT3G02940	AtMYB107	MP00327	0.000899	TATTTAGGTTAGTTATGT;
PgCesA3	888	905	31.2	-	AT3G02940	AtMYB107	MP00327	0.000755	ATATTAGGTTATTAGCCT;	SMRE5 R
PgCesA3	78	95	31.3	-	AT3G02940	AtMYB107	MP00327	0.000732	AAGTTGGATGGAGATTCT;
PgCesA3	234	251	32.2	+	AT3G02940	AtMYB107	MP00327	0.000597	AGATTAGGTCAATCCCTT;	SMRE5 R
PgCesA3	1405	1422	32.9	-	AT3G02940	AtMYB107	MP00327	0.000508	TGAGTAGTTTGGAAAATG;
PgCesA3	1242	1259	33.1	-	AT3G02940	AtMYB107	MP00327	0.000493	AATTTTGGTACACTTCTT;
PgCesA3	2073	2090	35.2	+	AT3G02940	AtMYB107	MP00327	0.000305	TTTGTAGTTTAACAATTT;
PgCesA3	287	304	36.5	-	AT3G02940	AtMYB107	MP00327	0.000222	CTAGTAGGTGCAGTTACA;	SMRE6 R
PgCesA3	466	483	37.5	-	AT3G02940	AtMYB107	MP00327	0.000177	TGGTTGGGTGACAATAAA;
PgCesA3	1450	1467	39.7	+	AT3G02940	AtMYB107	MP00327	0.000106	AAAGTTGGTGTAGAGATC;	SMRE2 R
PgCesA3	1791	1808	51	+	AT3G02940	AtMYB107	MP00327	7.91e-06	TTGTTTGGTGAGATATAA;	SMRE3 R
PgCesA3	759	773	30.5	-	AT3G06490	AtMYB108	MP00334	0.000894	TTCATTCTGGTAGGC;
PgCesA3	557	571	32.9	-	AT3G06490	AtMYB108	MP00334	0.000508	TACCCTTTGTTTGGC;
PgCesA3	1785	1799	33.3	+	AT3G06490	AtMYB108	MP00334	0.000472	ACCGCTTTGTTTGGT;	SMRE3 R
PgCesA3	1695	1709	34.2	-	AT3G06490	AtMYB108	MP00334	0.00038	AGAAATTATTTAGGT;
PgCesA3	1251	1265	35	-	AT3G06490	AtMYB108	MP00334	0.000317	TCGTACAATTTTGGT;
PgCesA3	228	242	35.2	+	AT3G06490	AtMYB108	MP00334	0.000299	ATCTGGAGATTAGGT;	SMRE5 R
PgCesA3	897	911	43.3	-	AT3G06490	AtMYB108	MP00334	4.7e-05	TAATTTATATTAGGT;	SMRE5 R
PgCesA3	294	304	30.4	-	AT3G08500	AtMYB83	MP00336	0.000905	CTAGTAGGTGC;	SMRE6 R
PgCesA3	1868	1878	30.7	+	AT3G08500	AtMYB83	MP00336	0.000851	AGAGGTGGTAG;
PgCesA3	417	427	31.2	+	AT3G08500	AtMYB83	MP00336	0.000754	GAAGGAGGTGT;
PgCesA3	598	608	31.2	-	AT3G08500	AtMYB83	MP00336	0.000754	GCTCTTGTTGG;
PgCesA3	1657	1667	32.1	-	AT3G08500	AtMYB83	MP00336	0.000618	GTTGTGGGTGT;
PgCesA3	1663	1673	34.8	-	AT3G08500	AtMYB83	MP00336	0.000327	ATAGTTGTTGT;
PgCesA3	1439	1449	34.9	-	AT3G08500	AtMYB83	MP00336	0.000321	GCATTTGGTTG;	SMRE1 R
PgCesA3	1819	1829	37.5	-	AT3G08500	AtMYB83	MP00336	0.000177	TGTTTTGGTGA;
PgCesA3	595	605	37.7	-	AT3G08500	AtMYB83	MP00336	0.000168	CTTGTTGGTGC;
PgCesA3	1450	1460	38.9	+	AT3G08500	AtMYB83	MP00336	0.000127	AAAGTTGGTGT;	SMRE2 R
PgCesA3	1791	1801	40.6	+	AT3G08500	AtMYB83	MP00336	8.72e-05	TTGTTTGGTGA;	SMRE3 R
PgCesA3	399	417	31.6	+	AT3G09230	AtMYB1	MP00337	0.000693	CCAGCGGTTAGACTAAATG;
PgCesA3	1774	1792	38.5	-	AT3G09230	AtMYB1	MP00337	0.000142	AAAGCGGTTTTAAGTGACG;
PgCesA3	270	283	30.7	-	AT3G11280		MP00347	0.000842	ACCCTAATCCTCTC;
PgCesA3	905	918	39.9	+	AT3G11280		MP00347	0.000103	TAAATTATCTTCTT;
PgCesA3	37	50	42.2	-	AT3G11280		MP00347	5.96e-05	GACCTCATCCTTTC;
PgCesA3	1779	1791	30.3	+	AT3G11440	MYB65	MP00348	0.000942	CTTAAAACCGCTT;
PgCesA3	1803	1815	30.7	+	AT3G11440	MYB65	MP00348	0.000857	ATATAAACCGCCG;
PgCesA3	400	412	32.9	-	AT3G11440	MYB65	MP00348	0.000508	AGTCTAACCGCTG;
PgCesA3	285	297	36.4	+	AT3G11440	MYB65	MP00348	0.000228	TCTGTAACTGCAC;
PgCesA3	1438	1458	30	-	AT3G12720	ATMYB67	MP00350	0.000999	ACCAACTTTGCATTTGGTTGA;	SMRE1 R
PgCesA3	894	914	30.1	-	AT3G12720	ATMYB67	MP00350	0.000986	AGATAATTTATATTAGGTTAT;	SMRE5 R
PgCesA3	1818	1838	30.2	-	AT3G12720	ATMYB67	MP00350	0.000962	TCGAACGGCTGTTTTGGTGAA;
PgCesA3	1656	1676	30.9	-	AT3G12720	ATMYB67	MP00350	0.000811	TCAATAGTTGTTGTGGGTGTG;
PgCesA3	1248	1268	31	-	AT3G12720	ATMYB67	MP00350	0.000792	TTTTCGTACAATTTTGGTACA;
PgCesA3	594	614	31.6	-	AT3G12720	ATMYB67	MP00350	0.000691	TGATCAGCTCTTGTTGGTGCG;
PgCesA3	1662	1682	32	-	AT3G12720	ATMYB67	MP00350	0.000637	ATTTTTTCAATAGTTGTTGTG;
PgCesA3	1441	1461	32.1	+	AT3G12720	ATMYB67	MP00350	0.000618	ACCAAATGCAAAGTTGGTGTA;	SMRE1
PgCesA3	472	492	33.8	-	AT3G12720	ATMYB67	MP00350	0.000419	TTCGACCTATGGTTGGGTGAC;
PgCesA3	1687	1707	35.5	-	AT3G12720	ATMYB67	MP00350	0.000281	AAATTATTTAGGTTAGTTATG;
PgCesA3	293	313	40	-	AT3G12720	ATMYB67	MP00350	0.000101	CTGGGGTTACTAGTAGGTGCA;	SMRE6 R
PgCesA3	1782	1802	43.1	+	AT3G12720	ATMYB67	MP00350	4.89e-05	AAAACCGCTTTGTTTGGTGAG;	SMRE3 R
PgCesA3	1662	1677	30.2	-	AT3G12820	AtMYB10	MP00352	0.000957	TTCAATAGTTGTTGTG;
PgCesA3	894	909	30.8	-	AT3G12820	AtMYB10	MP00352	0.000832	ATTTATATTAGGTTAT;	SMRE5 R
PgCesA3	594	609	31.5	-	AT3G12820	AtMYB10	MP00352	0.000708	AGCTCTTGTTGGTGCG;
PgCesA3	1687	1702	31.6	-	AT3G12820	AtMYB10	MP00352	0.000699	ATTTAGGTTAGTTATG;
PgCesA3	151	166	31.9	-	AT3G12820	AtMYB10	MP00352	0.000647	TTGAGTTTTTGGTCAA;
PgCesA3	230	245	34	+	AT3G12820	AtMYB10	MP00352	0.000396	CTGGAGATTAGGTCAA;	SMRE5 R
PgCesA3	1818	1833	34.2	-	AT3G12820	AtMYB10	MP00352	0.000378	CGGCTGTTTTGGTGAA;
PgCesA3	1568	1583	34.7	-	AT3G12820	AtMYB10	MP00352	0.000336	CAATGTGGTAGGCGGT;
PgCesA3	1024	1039	35	-	AT3G12820	AtMYB10	MP00352	0.000316	TATTATGGTAGCTGCG;
PgCesA3	1446	1461	37.1	+	AT3G12820	AtMYB10	MP00352	0.000196	ATGCAAAGTTGGTGTA;	SMRE2 R
PgCesA3	293	308	39.3	-	AT3G12820	AtMYB10	MP00352	0.000117	GTTACTAGTAGGTGCA;	SMRE6 R
PgCesA3	1787	1802	44.8	+	AT3G12820	AtMYB10	MP00352	3.33e-05	CGCTTTGTTTGGTGAG;	SMRE3 R
PgCesA3	179	199	30.2	-	AT3G23250	ATMYB15	MP00375	0.00096	TCCTAGTACTCTCAGCAAGCC;
PgCesA3	1014	1034	31.9	+	AT3G23250	ATMYB15	MP00375	0.000644	AAATACCTCCCGCAGCTACCA;
PgCesA3	1682	1702	32.4	+	AT3G23250	ATMYB15	MP00375	0.000578	TACAACATAACTAACCTAAAT;
PgCesA3	1869	1889	33.5	-	AT3G23250	ATMYB15	MP00375	0.000446	GTCTTCATTTCCTACCACCTC;
PgCesA3	1428	1448	35.3	+	AT3G23250	ATMYB15	MP00375	0.000295	TCAACACATTTCAACCAAATG;	SMRE1
PgCesA3	1808	1828	35.6	+	AT3G23250	ATMYB15	MP00375	0.000275	AACCGCCGGGTTCACCAAAAC;
PgCesA3	584	604	37	+	AT3G23250	ATMYB15	MP00375	0.000201	CTAAGGACAACGCACCAACAA;
PgCesA3	1652	1672	38.7	+	AT3G23250	ATMYB15	MP00375	0.000133	CAATCACACCCACAACAACTA;
PgCesA3	283	303	40.3	+	AT3G23250	ATMYB15	MP00375	9.24e-05	TTTCTGTAACTGCACCTACTA;	SMRE6
PgCesA3	1451	1471	42.5	-	AT3G23250	ATMYB15	MP00375	5.56e-05	AACTGATCTCTACACCAACTT;	SMRE2
PgCesA3	1792	1812	46.9	-	AT3G23250	ATMYB15	MP00375	2.04e-05	CGGTTTATATCTCACCAAACA;	SMRE3
PgCesA3	285	301	33.6	-	AT3G27785	ATMYB118	MP00385	0.000431	GTAGGTGCAGTTACAGA;
PgCesA3	1435	1449	30.3	+	AT3G28910	ATMYB30	MP00386	0.00094	ATTTCAACCAAATGC;	SMRE1
PgCesA3	1409	1423	30.6	+	AT3G28910	ATMYB30	MP00386	0.00087	TTCCAAACTACTCAT;
PgCesA3	1790	1804	30.8	-	AT3G28910	ATMYB30	MP00386	0.000838	ATCTCACCAAACAAA;	SMRE3
PgCesA3	1868	1882	31	-	AT3G28910	ATMYB30	MP00386	0.000795	TTTCCTACCACCTCT;
PgCesA3	1584	1598	31.6	+	AT3G28910	ATMYB30	MP00386	0.000683	TCCCTAACTTACATT;
PgCesA3	1471	1485	31.9	+	AT3G28910	ATMYB30	MP00386	0.000639	TTCCAAACCACTCAT;
PgCesA3	1645	1659	33.7	+	AT3G28910	ATMYB30	MP00386	0.000421	TACACAACAATCACA;
PgCesA3	1654	1668	35.9	+	AT3G28910	ATMYB30	MP00386	0.000254	ATCACACCCACAACA;
PgCesA3	1660	1674	38.1	+	AT3G28910	ATMYB30	MP00386	0.000155	CCCACAACAACTATT;
PgCesA3	150	163	30.1	-	AT3G30210	ATMYB121	MP00388	0.000973	AGTTTTTGGTCAAA;
PgCesA3	1567	1580	30.5	-	AT3G30210	ATMYB121	MP00388	0.000897	TGTGGTAGGCGGTA;
PgCesA3	755	768	30.6	-	AT3G30210	ATMYB121	MP00388	0.000871	TCTGGTAGGCAGTC;
PgCesA3	1717	1730	31	-	AT3G30210	ATMYB121	MP00388	0.000784	CAAAGTCGGTGTGT;
PgCesA3	1686	1699	31.1	-	AT3G30210	ATMYB121	MP00388	0.000767	TAGGTTAGTTATGT;
PgCesA3	1449	1462	31.8	+	AT3G30210	ATMYB121	MP00388	0.000659	CAAAGTTGGTGTAG;	SMRE2 R
PgCesA3	1247	1260	32	-	AT3G30210	ATMYB121	MP00388	0.000628	CAATTTTGGTACAC;
PgCesA3	1052	1065	32.2	-	AT3G30210	ATMYB121	MP00388	0.000597	TGAGGTTGGCATGT;
PgCesA3	292	305	34.7	-	AT3G30210	ATMYB121	MP00388	0.000335	ACTAGTAGGTGCAG;	SMRE6 R
PgCesA3	1691	1704	36.1	-	AT3G30210	ATMYB121	MP00388	0.000246	TTATTTAGGTTAGT;
PgCesA3	1790	1803	36.8	+	AT3G30210	ATMYB121	MP00388	0.000209	TTTGTTTGGTGAGA;	SMRE3 R
PgCesA3	233	246	37.7	+	AT3G30210	ATMYB121	MP00388	0.000169	GAGATTAGGTCAAT;	SMRE5 R
PgCesA3	893	906	37.9	-	AT3G30210	ATMYB121	MP00388	0.000163	TATATTAGGTTATT;	SMRE5 R
PgCesA3	1683	1701	30.2	-	AT3G47600	ATMYB94	MP00395	0.000962	TTTAGGTTAGTTATGTTGT;
PgCesA3	1643	1661	30.8	-	AT3G47600	ATMYB94	MP00395	0.000826	GGTGTGATTGTTGTGTATT;
PgCesA3	1052	1070	31.2	-	AT3G47600	ATMYB94	MP00395	0.000757	GACAATGAGGTTGGCATGT;
PgCesA3	866	884	32.1	-	AT3G47600	ATMYB94	MP00395	0.00062	AGAGAAGAAGTTGACTAGA;
PgCesA3	1788	1806	33.9	+	AT3G47600	ATMYB94	MP00395	0.000409	GCTTTGTTTGGTGAGATAT;	SMRE3 R
PgCesA3	468	486	34.3	-	AT3G47600	ATMYB94	MP00395	0.000374	CTATGGTTGGGTGACAATA;
PgCesA3	1447	1465	35.2	+	AT3G47600	ATMYB94	MP00395	0.000303	TGCAAAGTTGGTGTAGAGA;	SMRE2 R
PgCesA3	1433	1451	35.9	-	AT3G47600	ATMYB94	MP00395	0.000256	TTGCATTTGGTTGAAATGT;	SMRE1 R
PgCesA3	289	307	36	-	AT3G47600	ATMYB94	MP00395	0.000252	TTACTAGTAGGTGCAGTTA;	SMRE6 R
PgCesA3	1652	1670	36.7	-	AT3G47600	ATMYB94	MP00395	0.000211	GTTGTTGTGGGTGTGATTG;
PgCesA3	1658	1676	39.4	-	AT3G47600	ATMYB94	MP00395	0.000115	TCAATAGTTGTTGTGGGTG;
PgCesA3	1025	1037	30.1	-	AT3G49690	ATMYB84	MP00089	0.000982	TTATGGTAGCTGC;
PgCesA3	1519	1531	30.8	-	AT3G49690	ATMYB84	MP00089	0.000839	GGAAGGTCGATTT;
PgCesA3	1719	1731	31.7	-	AT3G49690	ATMYB84	MP00089	0.000679	ACAAAGTCGGTGT;
PgCesA3	1569	1581	33.4	-	AT3G49690	ATMYB84	MP00089	0.000457	ATGTGGTAGGCGG;
PgCesA3	1448	1460	33.9	+	AT3G49690	ATMYB84	MP00089	0.000405	GCAAAGTTGGTGT;	SMRE2 R
PgCesA3	490	502	35.3	-	AT3G49690	ATMYB84	MP00089	0.000293	GGAGGGTGGCTTC;
PgCesA3	394	408	30.2	+	AT3G50060	MYB77	MP00400	0.000964	TCCTTCCAGCGGTTA;
PgCesA3	1783	1797	31.9	-	AT3G50060	MYB77	MP00400	0.000638	CAAACAAAGCGGTTT;
PgCesA3	289	303	32.6	-	AT3G50060	MYB77	MP00400	0.000547	TAGTAGGTGCAGTTA;	SMRE6 R
PgCesA3	806	820	33.3	-	AT3G50060	MYB77	MP00400	0.000471	CGGCCCAGGCAGTTA;
PgCesA3	1606	1620	32	-	AT3G53200	AtMYB27	MP00406	0.000636	AGAAAGTAAGGCATG;
PgCesA3	1788	1802	33	+	AT3G53200	AtMYB27	MP00406	0.000501	GCTTTGTTTGGTGAG;	SMRE3 R
PgCesA3	1248	1262	35.3	-	AT3G53200	AtMYB27	MP00406	0.000297	TACAATTTTGGTACA;
PgCesA3	1582	1596	35.7	-	AT3G53200	AtMYB27	MP00406	0.000268	TGTAAGTTAGGGACA;
PgCesA3	1692	1706	41.3	-	AT3G53200	AtMYB27	MP00406	7.38e-05	AATTATTTAGGTTAG;
PgCesA3	231	245	41.5	+	AT3G53200	AtMYB27	MP00406	7.09e-05	TGGAGATTAGGTCAA;	SMRE5 R
PgCesA3	894	908	43.3	-	AT3G53200	AtMYB27	MP00406	4.68e-05	TTTATATTAGGTTAT;	SMRE5 R
PgCesA3	231	245	30.6	+	AT3G61250	AtMYB17	MP00114	0.000865	TGGAGATTAGGTCAA;	SMRE5 R
PgCesA3	1473	1487	30.8	-	AT3G61250	AtMYB17	MP00114	0.000829	ATATGAGTGGTTTGG;
PgCesA3	472	486	31.8	-	AT3G61250	AtMYB17	MP00114	0.000653	CTATGGTTGGGTGAC;
PgCesA3	1869	1883	32.2	+	AT3G61250	AtMYB17	MP00114	0.000603	GAGGTGGTAGGAAAT;
PgCesA3	894	908	33.1	-	AT3G61250	AtMYB17	MP00114	0.000485	TTTATATTAGGTTAT;	SMRE5 R
PgCesA3	1687	1701	33.3	-	AT3G61250	AtMYB17	MP00114	0.000472	TTTAGGTTAGTTATG;
PgCesA3	1662	1676	34.5	-	AT3G61250	AtMYB17	MP00114	0.000353	TCAATAGTTGTTGTG;
PgCesA3	1411	1425	36	-	AT3G61250	AtMYB17	MP00114	0.000253	ATATGAGTAGTTTGG;
PgCesA3	1447	1461	37.5	+	AT3G61250	AtMYB17	MP00114	0.000176	TGCAAAGTTGGTGTA;	SMRE2 R
PgCesA3	293	307	39.2	-	AT3G61250	AtMYB17	MP00114	0.000119	TTACTAGTAGGTGCA;	SMRE6 R
PgCesA3	1788	1802	43.6	+	AT3G61250	AtMYB17	MP00114	4.35e-05	GCTTTGTTTGGTGAG;	SMRE3 R
PgCesA3	1868	1881	30.5	-	AT4G01680	MYB55	MP00427	0.000892	TTCCTACCACCTCT;
PgCesA3	1871	1884	30.7	-	AT4G01680	MYB55	MP00427	0.000853	CATTTCCTACCACC;
PgCesA3	593	606	32.2	+	AT4G01680	MYB55	MP00427	0.000596	ACGCACCAACAAGA;
PgCesA3	1646	1659	32.5	+	AT4G01680	MYB55	MP00427	0.000557	ACACAACAATCACA;
PgCesA3	1822	1835	32.9	+	AT4G01680	MYB55	MP00427	0.000508	CCAAAACAGCCGTT;
PgCesA3	472	485	34.2	+	AT4G01680	MYB55	MP00427	0.000382	GTCACCCAACCATA;
PgCesA3	1023	1036	35.1	+	AT4G01680	MYB55	MP00427	0.000311	CCGCAGCTACCATA;
PgCesA3	1655	1668	38.9	+	AT4G01680	MYB55	MP00427	0.000127	TCACACCCACAACA;
PgCesA3	1437	1450	30.1	+	AT4G05100	AtMYB74	MP00429	0.000967	TTCAACCAAATGCA;	SMRE1
PgCesA3	1247	1260	30.2	+	AT4G05100	AtMYB74	MP00429	0.000963	GTGTACCAAAATTG;
PgCesA3	150	163	30.4	+	AT4G05100	AtMYB74	MP00429	0.000913	TTTGACCAAAAACT;
PgCesA3	1817	1830	31.1	+	AT4G05100	AtMYB74	MP00429	0.000774	GTTCACCAAAACAG;
PgCesA3	1449	1462	33.4	-	AT4G05100	AtMYB74	MP00429	0.000459	CTACACCAACTTTG;	SMRE2
PgCesA3	893	906	33.6	+	AT4G05100	AtMYB74	MP00429	0.00044	AATAACCTAATATA;	SMRE5
PgCesA3	233	246	35.6	-	AT4G05100	AtMYB74	MP00429	0.000277	ATTGACCTAATCTC;	SMRE5
PgCesA3	1691	1704	37.2	+	AT4G05100	AtMYB74	MP00429	0.000192	ACTAACCTAAATAA;
PgCesA3	292	305	37.5	+	AT4G05100	AtMYB74	MP00429	0.000176	CTGCACCTACTAGT;	SMRE6
PgCesA3	1790	1803	39	-	AT4G05100	AtMYB74	MP00429	0.000124	TCTCACCAAACAAA;	SMRE3
PgCesA3	1567	1580	31.1	-	AT4G17785	MYB39	MP00438	0.00077	TGTGGTAGGCGGTA;
PgCesA3	150	163	31.4	-	AT4G17785	MYB39	MP00438	0.000726	AGTTTTTGGTCAAA;
PgCesA3	1686	1699	32	-	AT4G17785	MYB39	MP00438	0.000635	TAGGTTAGTTATGT;
PgCesA3	1247	1260	32.2	-	AT4G17785	MYB39	MP00438	0.0006	CAATTTTGGTACAC;
PgCesA3	1817	1830	32.3	-	AT4G17785	MYB39	MP00438	0.000588	CTGTTTTGGTGAAC;
PgCesA3	1410	1423	32.7	-	AT4G17785	MYB39	MP00438	0.000539	ATGAGTAGTTTGGA;
PgCesA3	1691	1704	33	-	AT4G17785	MYB39	MP00438	0.000503	TTATTTAGGTTAGT;
PgCesA3	893	906	33.3	-	AT4G17785	MYB39	MP00438	0.000466	TATATTAGGTTATT;	SMRE5 R
PgCesA3	1661	1674	34	-	AT4G17785	MYB39	MP00438	0.000398	AATAGTTGTTGTGG;
PgCesA3	233	246	35.4	+	AT4G17785	MYB39	MP00438	0.000288	GAGATTAGGTCAAT;	SMRE5 R
PgCesA3	1449	1462	38.8	+	AT4G17785	MYB39	MP00438	0.00013	CAAAGTTGGTGTAG;	SMRE2 R
PgCesA3	292	305	39.5	-	AT4G17785	MYB39	MP00438	0.000113	ACTAGTAGGTGCAG;	SMRE6 R
PgCesA3	1790	1803	44.5	+	AT4G17785	MYB39	MP00438	3.51e-05	TTTGTTTGGTGAGA;	SMRE3 R
PgCesA3	1464	1478	30.3	-	AT4G18770	AtMYB98	MP00442	0.000935	GTTTGGAAACTGATC;
PgCesA3	1192	1206	30.4	-	AT4G18770	AtMYB98	MP00442	0.000916	ATTGTATAACCTTGG;
PgCesA3	955	969	30.5	-	AT4G18770	AtMYB98	MP00442	0.000889	AAGAAGAAACCCTAA;
PgCesA3	889	903	30.8	+	AT4G18770	AtMYB98	MP00442	0.000825	GGCTAATAACCTAAT;	SMRE5
PgCesA3	646	660	30.9	+	AT4G18770	AtMYB98	MP00442	0.000804	AAGCCAAAACGTAAA;
PgCesA3	1067	1081	32.6	-	AT4G18770	AtMYB98	MP00442	0.000552	AAAGAGAAACTGACA;
PgCesA3	299	313	33.7	+	AT4G18770	AtMYB98	MP00442	0.000422	TACTAGTAACCCCAG;
PgCesA3	283	297	34.4	+	AT4G18770	AtMYB98	MP00442	0.000366	TTTCTGTAACTGCAC;
PgCesA3	147	161	30.9	+	AT4G28110	AtMYB41	MP00457	0.000814	AGATTTGACCAAAAA;
PgCesA3	1407	1421	31.3	+	AT4G28110	AtMYB41	MP00457	0.000733	TTTTCCAAACTACTC;
PgCesA3	1814	1828	33.6	+	AT4G28110	AtMYB41	MP00457	0.000433	CGGGTTCACCAAAAC;
PgCesA3	2074	2088	33.9	-	AT4G28110	AtMYB41	MP00457	0.000405	ATTGTTAAACTACAA;
PgCesA3	890	904	34.2	+	AT4G28110	AtMYB41	MP00457	0.000382	GCTAATAACCTAATA;	SMRE5
PgCesA3	1244	1258	34.6	+	AT4G28110	AtMYB41	MP00457	0.000344	GAAGTGTACCAAAAT;
PgCesA3	468	482	35.5	+	AT4G28110	AtMYB41	MP00457	0.000282	TATTGTCACCCAACC;
PgCesA3	1451	1465	36.1	-	AT4G28110	AtMYB41	MP00457	0.000243	TCTCTACACCAACTT;	SMRE2
PgCesA3	235	249	36.3	-	AT4G28110	AtMYB41	MP00457	0.000232	GGGATTGACCTAATC;	SMRE5
PgCesA3	289	303	39	+	AT4G28110	AtMYB41	MP00457	0.000126	TAACTGCACCTACTA;	SMRE6
PgCesA3	1688	1702	39	+	AT4G28110	AtMYB41	MP00457	0.000127	ATAACTAACCTAAAT;
PgCesA3	1792	1806	42.6	-	AT4G28110	AtMYB41	MP00457	5.49e-05	ATATCTCACCAAACA;	SMRE3
PgCesA3	1823	1837	32.1	+	AT4G32730	ATMYB3R-1	MP00466	0.000622	CAAAACAGCCGTTCG;
PgCesA3	289	299	31	+	AT4G37260	ATMYB73	MP00476	0.000794	TAACTGCACCT;
PgCesA3	1065	1075	31.9	-	AT4G37260	ATMYB73	MP00476	0.000643	AAACTGACAAT;
PgCesA3	231	245	30.1	+	AT4G38620	ATMYB4	MP00479	0.000966	TGGAGATTAGGTCAA;	SMRE5 R
PgCesA3	1687	1701	30.3	-	AT4G38620	ATMYB4	MP00479	0.000924	TTTAGGTTAGTTATG;
PgCesA3	151	165	30.9	-	AT4G38620	ATMYB4	MP00479	0.000809	TGAGTTTTTGGTCAA;
PgCesA3	1438	1452	31.8	-	AT4G38620	ATMYB4	MP00479	0.000667	TTTGCATTTGGTTGA;	SMRE1 R
PgCesA3	594	608	31.9	-	AT4G38620	ATMYB4	MP00479	0.000648	GCTCTTGTTGGTGCG;
PgCesA3	1818	1832	33.6	-	AT4G38620	ATMYB4	MP00479	0.000436	GGCTGTTTTGGTGAA;
PgCesA3	894	908	34.6	-	AT4G38620	ATMYB4	MP00479	0.000348	TTTATATTAGGTTAT;	SMRE5 R
PgCesA3	1447	1461	36.6	+	AT4G38620	ATMYB4	MP00479	0.000218	TGCAAAGTTGGTGTA;	SMRE2 R
PgCesA3	1692	1706	36.8	-	AT4G38620	ATMYB4	MP00479	0.000209	AATTATTTAGGTTAG;
PgCesA3	293	307	37	-	AT4G38620	ATMYB4	MP00479	0.000201	TTACTAGTAGGTGCA;	SMRE6 R
PgCesA3	1248	1262	38	-	AT4G38620	ATMYB4	MP00479	0.000158	TACAATTTTGGTACA;
PgCesA3	1788	1802	43.2	+	AT4G38620	ATMYB4	MP00479	4.81e-05	GCTTTGTTTGGTGAG;	SMRE3 R
PgCesA3	400	414	32.8	-	AT5G02320	MYB3R-5	MP00482	0.000528	TTAGTCTAACCGCTG;
PgCesA3	350	364	33.6	-	AT5G02320	MYB3R-5	MP00482	0.000433	AAAGAATTGCCGCTA;
PgCesA3	381	395	36.3	-	AT5G02320	MYB3R-5	MP00482	0.000232	GAAACATAGCCGTAA;
PgCesA3	1746	1755	30.3	-	AT5G04760		MP00055	0.000933	CTGATCAAGG;
PgCesA3	1462	1471	30.5	+	AT5G04760		MP00055	0.00089	GAGATCAGTT;
PgCesA3	219	228	30.6	-	AT5G04760		MP00055	0.000871	TAGATCAGTG;
PgCesA3	608	617	31.7	+	AT5G04760		MP00055	0.000675	CTGATCAGAT;
PgCesA3	606	615	32.3	-	AT5G04760		MP00055	0.000581	CTGATCAGCT;
PgCesA3	2000	2009	32.8	-	AT5G04760		MP00055	0.000528	CAGATCAGAT;
PgCesA3	1890	1899	33.6	+	AT5G04760		MP00055	0.000439	GTGATAATGG;
PgCesA3	229	243	30.1	-	AT5G05790		MP00489	0.000966	GACCTAATCTCCAGA;	SMRE5
PgCesA3	604	618	31	-	AT5G05790		MP00489	0.000793	TATCTGATCAGCTCT;
PgCesA3	905	919	35	+	AT5G05790		MP00489	0.000312	TAAATTATCTTCTTG;
PgCesA3	36	50	44.4	-	AT5G05790		MP00489	3.59e-05	GACCTCATCCTTTCC;
PgCesA3	1782	1792	30.8	+	AT5G06100	ATMYB33	MP00490	0.000838	AAAACCGCTTT;
PgCesA3	1066	1076	31.2	-	AT5G06100	ATMYB33	MP00490	0.000754	GAAACTGACAA;
PgCesA3	1688	1698	31.8	+	AT5G06100	ATMYB33	MP00490	0.000661	ATAACTAACCT;
PgCesA3	288	298	32.8	+	AT5G06100	ATMYB33	MP00490	0.000522	GTAACTGCACC;
PgCesA3	805	815	34.8	+	AT5G06100	ATMYB33	MP00490	0.000327	CTAACTGCCTG;
PgCesA3	907	919	35.2	-	AT5G08520	MYBS2	MP00500	0.000302	CAAGAAGATAATT;
PgCesA3	36	48	37.7	+	AT5G08520	MYBS2	MP00500	0.00017	GGAAAGGATGAGG;
PgCesA3	579	588	30.3	-	AT5G10280	ATMYB92	MP00503	0.000936	CTTAGGGAAA;
PgCesA3	1248	1257	30.8	-	AT5G10280	ATMYB92	MP00503	0.000821	TTTTGGTACA;
PgCesA3	1452	1461	32	+	AT5G10280	ATMYB92	MP00503	0.000626	AGTTGGTGTA;	SMRE2 R
PgCesA3	1438	1447	32.2	-	AT5G10280	ATMYB92	MP00503	0.000603	ATTTGGTTGA;	SMRE1 R
PgCesA3	1582	1591	32.7	-	AT5G10280	ATMYB92	MP00503	0.000541	GTTAGGGACA;
PgCesA3	1818	1827	32.9	-	AT5G10280	ATMYB92	MP00503	0.000517	TTTTGGTGAA;
PgCesA3	1692	1701	34.6	-	AT5G10280	ATMYB92	MP00503	0.000349	TTTAGGTTAG;
PgCesA3	894	903	35.5	-	AT5G10280	ATMYB92	MP00503	0.00028	ATTAGGTTAT;	SMRE5 R
PgCesA3	236	245	36.1	+	AT5G10280	ATMYB92	MP00503	0.000245	ATTAGGTCAA;	SMRE5 R
PgCesA3	293	302	36.5	-	AT5G10280	ATMYB92	MP00503	0.000224	AGTAGGTGCA;	SMRE6 R
PgCesA3	1793	1802	39.5	+	AT5G10280	ATMYB92	MP00503	0.000112	GTTTGGTGAG;	SMRE3 R
PgCesA3	380	394	30.3	-	AT5G11510	AtMYB3R-4	MP00505	0.000933	AAACATAGCCGTAAG;
PgCesA3	1823	1837	35.4	+	AT5G11510	AtMYB3R-4	MP00505	0.000286	CAAAACAGCCGTTCG;
PgCesA3	1451	1460	30.5	+	AT5G12870	AtMYB46	MP00599	0.000885	AAGTTGGTGT;	SMRE2 R
PgCesA3	473	482	31.5	-	AT5G12870	AtMYB46	MP00599	0.000708	GGTTGGGTGA;
PgCesA3	294	303	34.8	-	AT5G12870	AtMYB46	MP00599	0.000328	TAGTAGGTGC;	SMRE6 R
PgCesA3	1569	1578	34.8	-	AT5G12870	AtMYB46	MP00599	0.000333	TGGTAGGCGG;
PgCesA3	757	766	35.5	-	AT5G12870	AtMYB46	MP00599	0.000281	TGGTAGGCAG;
PgCesA3	1688	1697	35.8	-	AT5G12870	AtMYB46	MP00599	0.000265	GGTTAGTTAT;
PgCesA3	1792	1801	38.1	+	AT5G12870	AtMYB46	MP00599	0.000155	TGTTTGGTGA;	SMRE3 R
PgCesA3	1568	1580	30.3	+	AT5G14340	AtMYB40	MP00510	0.000936	ACCGCCTACCACA;
PgCesA3	1572	1584	30.4	+	AT5G14340	AtMYB40	MP00510	0.00092	CCTACCACATTGT;
PgCesA3	1867	1879	31	-	AT5G14340	AtMYB40	MP00510	0.000802	CCTACCACCTCTG;
PgCesA3	594	606	31.4	+	AT5G14340	AtMYB40	MP00510	0.00072	CGCACCAACAAGA;
PgCesA3	1692	1704	32.4	+	AT5G14340	AtMYB40	MP00510	0.000575	CTAACCTAAATAA;
PgCesA3	1248	1260	32.6	+	AT5G14340	AtMYB40	MP00510	0.000547	TGTACCAAAATTG;
PgCesA3	1438	1450	33.3	+	AT5G14340	AtMYB40	MP00510	0.000466	TCAACCAAATGCA;	SMRE1
PgCesA3	894	906	33.8	+	AT5G14340	AtMYB40	MP00510	0.00042	ATAACCTAATATA;	SMRE5
PgCesA3	1818	1830	34.8	+	AT5G14340	AtMYB40	MP00510	0.000331	TTCACCAAAACAG;
PgCesA3	1449	1461	36.5	-	AT5G14340	AtMYB40	MP00510	0.000223	TACACCAACTTTG;	SMRE2
PgCesA3	293	305	38	+	AT5G14340	AtMYB40	MP00510	0.000158	TGCACCTACTAGT;	SMRE6
PgCesA3	1790	1802	45.9	-	AT5G14340	AtMYB40	MP00510	2.58e-05	CTCACCAAACAAA;	SMRE3
PgCesA3	690	702	30.2	-	AT5G16600	AtMYB43	MP00513	0.000948	AGGTTTGGAGGAG;
PgCesA3	1437	1449	31.5	-	AT5G16600	AtMYB43	MP00513	0.000704	GCATTTGGTTGAA;	SMRE1 R
PgCesA3	1686	1698	34.1	-	AT5G16600	AtMYB43	MP00513	0.000392	AGGTTAGTTATGT;
PgCesA3	1661	1673	35.6	-	AT5G16600	AtMYB43	MP00513	0.000273	ATAGTTGTTGTGG;
PgCesA3	234	246	36	+	AT5G16600	AtMYB43	MP00513	0.000249	AGATTAGGTCAAT;	SMRE5 R
PgCesA3	292	304	37.2	-	AT5G16600	AtMYB43	MP00513	0.00019	CTAGTAGGTGCAG;	SMRE6 R
PgCesA3	1791	1803	47.3	+	AT5G16600	AtMYB43	MP00513	1.87e-05	TTGTTTGGTGAGA;	SMRE3 R
PgCesA3	1450	1462	48.2	+	AT5G16600	AtMYB43	MP00513	1.52e-05	AAAGTTGGTGTAG;	SMRE2 R
PgCesA3	284	298	30.4	+	AT5G17800	AtMYB56	MP00516	0.000914	TTCTGTAACTGCACC;
PgCesA3	801	815	30.7	+	AT5G17800	AtMYB56	MP00516	0.00084	ATGGCTAACTGCCTG;
PgCesA3	1684	1698	31.8	+	AT5G17800	AtMYB56	MP00516	0.000664	CAACATAACTAACCT;
PgCesA3	2077	2091	32	+	AT5G17800	AtMYB56	MP00516	0.000624	TAGTTTAACAATTTT;
PgCesA3	2081	2091	30.5	-	AT5G40330	ATMYB23	MP00538	0.000891	AAAATTGTTAA;
PgCesA3	1688	1698	31.2	-	AT5G40330	ATMYB23	MP00538	0.000751	AGGTTAGTTAT;
PgCesA3	1438	1448	31.4	-	AT5G40330	ATMYB23	MP00538	0.000724	CATTTGGTTGA;	SMRE1 R
PgCesA3	1666	1676	32.5	-	AT5G40330	ATMYB23	MP00538	0.000563	TCAATAGTTGT;
PgCesA3	598	608	33.9	-	AT5G40330	ATMYB23	MP00538	0.000409	GCTCTTGTTGG;
PgCesA3	1286	1296	34.6	-	AT5G40330	ATMYB23	MP00538	0.000347	GACATTGTTGT;
PgCesA3	1648	1658	38.7	-	AT5G40330	ATMYB23	MP00538	0.000135	GTGATTGTTGT;
PgCesA3	1663	1673	40.2	-	AT5G40330	ATMYB23	MP00538	9.43e-05	ATAGTTGTTGT;
PgCesA3	1412	1421	31	-	AT5G49330	ATMYB111	MP00598	0.000793	GAGTAGTTTG;
PgCesA3	1569	1578	32.6	-	AT5G49330	ATMYB111	MP00598	0.000544	TGGTAGGCGG;
PgCesA3	757	766	32.9	-	AT5G49330	ATMYB111	MP00598	0.000517	TGGTAGGCAG;
PgCesA3	1451	1460	32.9	+	AT5G49330	ATMYB111	MP00598	0.000514	AAGTTGGTGT;	SMRE2 R
PgCesA3	1025	1034	33.2	-	AT5G49330	ATMYB111	MP00598	0.00048	TGGTAGCTGC;
PgCesA3	1792	1801	33.2	+	AT5G49330	ATMYB111	MP00598	0.000477	TGTTTGGTGA;	SMRE3 R
PgCesA3	1688	1697	35.7	-	AT5G49330	ATMYB111	MP00598	0.000266	GGTTAGTTAT;
PgCesA3	294	303	44.1	-	AT5G49330	ATMYB111	MP00598	3.85e-05	TAGTAGGTGC;	SMRE6 R
PgCesA3	148	162	30.1	+	AT5G54230	AtMYB49	MP00563	0.000973	GATTTGACCAAAAAC;
PgCesA3	234	248	30.1	-	AT5G54230	AtMYB49	MP00563	0.000973	GGATTGACCTAATCT;	SMRE5
PgCesA3	469	483	31.4	+	AT5G54230	AtMYB49	MP00563	0.000715	ATTGTCACCCAACCA;
PgCesA3	1815	1829	31.4	+	AT5G54230	AtMYB49	MP00563	0.000719	GGGTTCACCAAAACA;
PgCesA3	891	905	32.9	+	AT5G54230	AtMYB49	MP00563	0.000514	CTAATAACCTAATAT;	SMRE5
PgCesA3	2077	2091	33.3	+	AT5G54230	AtMYB49	MP00563	0.000463	TAGTTTAACAATTTT;
PgCesA3	2073	2087	34.3	-	AT5G54230	AtMYB49	MP00563	0.00037	TTGTTAAACTACAAA;
PgCesA3	290	304	35.6	+	AT5G54230	AtMYB49	MP00563	0.000274	AACTGCACCTACTAG;	SMRE6
PgCesA3	1689	1703	35.9	+	AT5G54230	AtMYB49	MP00563	0.000259	TAACTAACCTAAATA;
PgCesA3	1245	1259	37.4	+	AT5G54230	AtMYB49	MP00563	0.000182	AAGTGTACCAAAATT;
PgCesA3	1450	1464	40.9	-	AT5G54230	AtMYB49	MP00563	8.17e-05	CTCTACACCAACTTT;	SMRE2
PgCesA3	1791	1805	51.3	-	AT5G54230	AtMYB49	MP00563	7.33e-06	TATCTCACCAAACAA;	SMRE3
PgCesA3	1717	1731	30.1	-	AT5G56110	AtMYB103	MP00564	0.000974	ACAAAGTCGGTGTGT;
PgCesA3	471	485	30.8	-	AT5G56110	AtMYB103	MP00564	0.000828	TATGGTTGGGTGACA;
PgCesA3	1686	1700	31.6	-	AT5G56110	AtMYB103	MP00564	0.000692	TTAGGTTAGTTATGT;
PgCesA3	2071	2085	31.7	+	AT5G56110	AtMYB103	MP00564	0.000676	ACTTTGTAGTTTAAC;
PgCesA3	1410	1424	32	-	AT5G56110	AtMYB103	MP00564	0.000627	TATGAGTAGTTTGGA;
PgCesA3	1661	1675	32	-	AT5G56110	AtMYB103	MP00564	0.000633	CAATAGTTGTTGTGG;
PgCesA3	893	907	33	-	AT5G56110	AtMYB103	MP00564	0.000497	TTATATTAGGTTATT;	SMRE5 R
PgCesA3	150	164	33.1	-	AT5G56110	AtMYB103	MP00564	0.000492	GAGTTTTTGGTCAAA;
PgCesA3	292	306	33.9	-	AT5G56110	AtMYB103	MP00564	0.000411	TACTAGTAGGTGCAG;	SMRE6 R
PgCesA3	1817	1831	34.2	-	AT5G56110	AtMYB103	MP00564	0.000379	GCTGTTTTGGTGAAC;
PgCesA3	1691	1705	35	-	AT5G56110	AtMYB103	MP00564	0.000319	ATTATTTAGGTTAGT;
PgCesA3	232	246	36	+	AT5G56110	AtMYB103	MP00564	0.000249	GGAGATTAGGTCAAT;	SMRE5 R
PgCesA3	1247	1261	36.5	-	AT5G56110	AtMYB103	MP00564	0.000225	ACAATTTTGGTACAC;
PgCesA3	1448	1462	39.3	+	AT5G56110	AtMYB103	MP00564	0.000116	GCAAAGTTGGTGTAG;	SMRE2 R
PgCesA3	1789	1803	39.5	+	AT5G56110	AtMYB103	MP00564	0.000111	CTTTGTTTGGTGAGA;	SMRE3 R
PgCesA3	303	313	30.4	-	AT5G58850	ATMYB119	MP00567	0.000915	CTGGGGTTACT;
PgCesA3	1192	1202	30.5	+	AT5G58850	ATMYB119	MP00567	0.000893	CCAAGGTTATA;
PgCesA3	400	410	31.4	+	AT5G58850	ATMYB119	MP00567	0.000728	CAGCGGTTAGA;
PgCesA3	287	297	32.8	-	AT5G58850	ATMYB119	MP00567	0.000519	GTGCAGTTACA;
PgCesA3	1583	1592	32.2	-	AT5G59780	ATMYB59-3	MP00600	0.000602	AGTTAGGGAC;
PgCesA3	1249	1258	33.3	-	AT5G59780	ATMYB59-3	MP00600	0.000468	ATTTTGGTAC;
PgCesA3	1693	1702	37.9	-	AT5G59780	ATMYB59-3	MP00600	0.000161	ATTTAGGTTA;
PgCesA3	895	904	39.1	-	AT5G59780	ATMYB59-3	MP00600	0.000122	TATTAGGTTA;	SMRE5 R
PgCesA3	235	244	41.9	+	AT5G59780	ATMYB59-3	MP00600	6.46e-05	GATTAGGTCA;	SMRE5 R
PgCesA3	1691	1703	32.1	+	AT5G62320	ATMYB99	MP00577	0.000619	ACTAACCTAAATA;
PgCesA3	471	483	32.3	+	AT5G62320	ATMYB99	MP00577	0.000582	TGTCACCCAACCA;
PgCesA3	234	246	33.4	-	AT5G62320	ATMYB99	MP00577	0.000458	ATTGACCTAATCT;	SMRE5
PgCesA3	893	905	33.4	+	AT5G62320	ATMYB99	MP00577	0.000461	AATAACCTAATAT;	SMRE5
PgCesA3	1661	1673	33.4	+	AT5G62320	ATMYB99	MP00577	0.000456	CCACAACAACTAT;
PgCesA3	1410	1422	33.6	+	AT5G62320	ATMYB99	MP00577	0.000432	TCCAAACTACTCA;
PgCesA3	1817	1829	33.6	+	AT5G62320	ATMYB99	MP00577	0.000439	GTTCACCAAAACA;
PgCesA3	1686	1698	33.7	+	AT5G62320	ATMYB99	MP00577	0.000423	ACATAACTAACCT;
PgCesA3	1437	1449	34.1	+	AT5G62320	ATMYB99	MP00577	0.000389	TTCAACCAAATGC;	SMRE1
PgCesA3	292	304	37.5	+	AT5G62320	ATMYB99	MP00577	0.000177	CTGCACCTACTAG;	SMRE6
PgCesA3	1450	1462	42.3	-	AT5G62320	ATMYB99	MP00577	5.91e-05	CTACACCAACTTT;	SMRE2
PgCesA3	1791	1803	45.7	-	AT5G62320	ATMYB99	MP00577	2.68e-05	TCTCACCAAACAA;	SMRE3
PgCesA3	1868	1885	30.4	+	AT5G62470	MYB96	MP00579	0.000902	AGAGGTGGTAGGAAATGA;
PgCesA3	1567	1584	30.5	-	AT5G62470	MYB96	MP00579	0.000896	ACAATGTGGTAGGCGGTA;
PgCesA3	1642	1659	30.8	-	AT5G62470	MYB96	MP00579	0.000828	TGTGATTGTTGTGTATTT;
PgCesA3	1649	1666	30.8	-	AT5G62470	MYB96	MP00579	0.000839	TTGTGGGTGTGATTGTTG;
PgCesA3	1657	1674	35.4	-	AT5G62470	MYB96	MP00579	0.000287	AATAGTTGTTGTGGGTGT;
PgCesA3	1693	1711	30.6	-	AT5G67300	ATMYBR1	MP00596	0.000879	TGAGAAATTATTTAGGTTA;
PgCesA3	1782	1800	31.1	+	AT5G67300	ATMYBR1	MP00596	0.000784	AAAACCGCTTTGTTTGGTG;	SMRE3 R
PgCesA3	1684	1702	36.8	-	AT5G67300	ATMYBR1	MP00596	0.000209	ATTTAGGTTAGTTATGTTG;
PgCesA3	1658	1676	37.3	-	AT5G67300	ATMYBR1	MP00596	0.000185	TCAATAGTTGTTGTGGGTG;
PgCesA3	1649	1667	37.4	-	AT5G67300	ATMYBR1	MP00596	0.000183	GTTGTGGGTGTGATTGTTG;

## Sheet: Suppl. table_S7
Table S7 - Common binding sites in the promoter region of Arabidopsis AtCesA7 and white spruce PgCesA3 presenting a p-value < 0.0001.
TF ID	TF name	position Ara		position PG		Seq ARA	Seq PG	ARA class	PG class
AT1G06180	ATMYB13	1491	1505	1788	1802	GTAAGGTTTGGTGAG;	GCTTTGTTTGGTGAG;	SMRE3 R	SMRE3 R
AT1G16490	AtMYB58	1489	1503	1790	1804	AAGGTTTGGTGAGAG;	TTTGTTTGGTGAGAT;	SMRE3 R	SMRE3 R
AT1G18570	AtMYB51	1437	1457	283	303	ATGCAGAAAATTCACCTAATT;	TTTCTGTAACTGCACCTACTA;	SMRE5	SMRE6
AT1G25340	AtMYB116	1506	1520	1584	1598	AAAATTAGTTAGGGG;	AATGTAAGTTAGGGA;
AT1G34670	AtMYB93	1488	1508	1785	1805	GGGGTAAGGTTTGGTGAGAGG;	ACCGCTTTGTTTGGTGAGATA;	SMRE3 R	SMRE3 R
AT1G66370	AtMYB113	649	659	1688	1698	TTGTTAGTTAT;	AGGTTAGTTAT;
AT1G68320	AtMYB62	1972	1986	1693	1707	GAATAAGTTTGGTTT;	AAATTATTTAGGTTA;	SMRE3 R
AT1G79180	AtMYB63	1484	1504	1789	1809	CACTCCTCTCACCAAACCTTA;	TTTATATCTCACCAAACAAAG;	SMRE3	SMRE3
AT3G01530	AtMYB57	1447	1460	232	245	TTCACCTAATTAAG;	TTGACCTAATCTCC;	SMRE5	SMRE5
AT3G02940	AtMYB107	1441	1458	1791	1808	TAATTAGGTGAATTTTCT;	TTGTTTGGTGAGATATAA;	SMRE5 R	SMRE3 R
AT3G06490	AtMYB108	1494	1508	897	911	GGGGTAAGGTTTGGT;	TAATTTATATTAGGT;	SMRE3 R	SMRE5 R
AT3G08500	AtMYB83	861	871	1791	1801	GAAGGTGGTGG;	TTGTTTGGTGA;		SMRE3 R
AT3G11280	MP00347	1029	1042	37	50	AATTTTATCCAAAT;	GACCTCATCCTTTC;
AT3G12720	ATMYB67	1491	1511	1782	1802	TAGGGGGTAAGGTTTGGTGAG;	AAAACCGCTTTGTTTGGTGAG;	SMRE3 R	SMRE3 R
AT3G12820	AtMYB10	1491	1506	1787	1802	GGTAAGGTTTGGTGAG;	CGCTTTGTTTGGTGAG;	SMRE3 R	SMRE3 R
AT3G23250	ATMYB15	1481	1501	1792	1812	TTGCACTCCTCTCACCAAACC;	CGGTTTATATCTCACCAAACA;	SMRE3	SMRE3
AT3G53200	AtMYB27	1447	1461	894	908	CCTTAATTAGGTGAA;	TTTATATTAGGTTAT;	SMRE5 R	SMRE5 R
AT3G61250	AtMYB17	1491	1505	1788	1802	GTAAGGTTTGGTGAG;	GCTTTGTTTGGTGAG;	SMRE3 R	SMRE3 R
AT4G17785	MYB39	1446	1459	1790	1803	TTAATTAGGTGAAT;	TTTGTTTGGTGAGA;	SMRE5 R	SMRE3 R
AT4G28110	AtMYB41	1443	1457	1792	1806	AAAATTCACCTAATT;	ATATCTCACCAAACA;	SMRE5	SMRE3
AT4G38620	ATMYB4	1447	1461	1788	1802	CCTTAATTAGGTGAA;	GCTTTGTTTGGTGAG;	SMRE5 R	SMRE3 R
AT5G14340	AtMYB40	1491	1503	1790	1802	CTCACCAAACCTT;	CTCACCAAACAAA;	SMRE3	SMRE3
AT5G16600	AtMYB43	1490	1502	1450	1462	AGGTTTGGTGAGA;	AAAGTTGGTGTAG;	SMRE3 R	SMRE3 R like
AT5G40330	ATMYB23	1919	1929	1663	1673	TAGTTTGTTGT;	ATAGTTGTTGT;	SMRE3 R
AT5G54230	AtMYB49	1444	1458	1791	1805	AAATTCACCTAATTA;	TATCTCACCAAACAA;	SMRE5	SMRE3
AT5G62320	ATMYB99	1490	1502	1791	1803	TCTCACCAAACCT;	TCTCACCAAACAA;	SMRE3	SMRE3

## Sheet: Suppl. table_S8
Table S8 - Common binding sites in the promoter region of poplar PtiCesA7-A and white spruce PgCesA3 presenting a p-value < 0.0001.
TF ID	TF name	position Pop		position PG		Seq Pop	Seq PG	Pop class	PG class
AT1G06180	ATMYB13	1825	1839	1788	1802	GGCACGGTAGTTGAA	GCTTTGTTTGGTGAG	SMRE 8 like	SMRE 3
AT1G09540	ATMYB61	1825	1839	1788	1802	TTCAACTACCGTGCC	CTCACCAAACAAAGC	SMRE 8 like	SMRE 3
AT3G02940	AtMYB107	1828	1845	1791	1808	ACGGTAGTTGAAAAATAG	TTGTTTGGTGAGATATAA	SMRE 8 like	SMRE 3
AT3G08500	AtMYB83	128	138	1791	1801	ACTGTTGGTGA	TTGTTTGGTGA	SMRE4 like	SMRE 3
AT3G23250	ATMYB15	221	241	1792	1812	CTCCAACATACCCAACTAACG	CGGTTTATATCTCACCAAACA	SMRE3 like	SMRE 3
AT5G14340	AtMYB40	1912	1924	1790	1802	CTCACCTAATGTG	CTCACCAAACAAA	SMRE5	SMRE 3
AT5G16600	AtMYB43	1913	1925	1450	1462	ACATTAGGTGAGA	AAAGTTGGTGTAG	SMRE5	SMRE 2
AT5G40330	ATMYB23	1475	1485	1663	1673	GTTTTTGTTGG	ATAGTTGTTGT		SMRE6 like
AT5G49330	ATMYB111	7	16	294	303	AGGTTGGTAC	TAGTAGGTGC	SMRE4	SMRE 6
AT5G62320	ATMYB99	1913	1925	1791	1803	TCTCACCTAATGT	TCTCACCAAACAA	SMRE5	SMRE 3

## Sheet: Suppl. table_S9
Table S9 - Common binding sites in the promoter region of Arabidopsis At CesA7, poplar PtiCesA7-A and white spruce PgCesA3 presenting a p-value < 0.0001.
TF ID	TF name	position Pop		position PG		position Ara		Seq Pop	Seq PG	Seq Ara	Pop class	PG class	Ara class
AT1G06180	ATMYB13	1825	1839	1788	1802	1491	1505	GGCACGGTAGTTGAA	GCTTTGTTTGGTGAG	GTAAGGTTTGGTGAG	SMRE 8 like	SMRE 3	SMRE3
AT3G02940	AtMYB107	1828	1845	1791	1808	1441	1458	ACGGTAGTTGAAAAATAG	TTGTTTGGTGAGATATAA	TAATTAGGTGAATTTTCT	SMRE 8 like	SMRE 3	SMRE5
AT3G08500	AtMYB83	128	138	1791	1801	861	871	ACTGTTGGTGA	TTGTTTGGTGA	GAAGGTGGTGG	SMRE4 like	SMRE 3
AT3G23250	ATMYB15	221	241	1792	1812	1481	1501	CTCCAACATACCCAACTAACG	CGGTTTATATCTCACCAAACA	TTGCACTCCTCTCACCAAACC	SMRE3 like	SMRE 3	SMRE3
AT5G14340	AtMYB40	1912	1924	1790	1802	1491	1503	CTCACCTAATGTG	CTCACCAAACAAA	CTCACCAAACCTT	SMRE5	SMRE 3	SMRE3
AT5G16600	AtMYB43	1913	1925	1450	1462	1490	1502	ACATTAGGTGAGA	AAAGTTGGTGTAG	AGGTTTGGTGAGA	SMRE5	SMRE 3	SMRE3
AT5G40330	ATMYB23	1475	1485	1663	1673	1919	1929	GTTTTTGTTGG	ATAGTTGTTGT	TAGTTTGTTGT		SMRE6 like
AT5G62320	ATMYB99	1913	1925	1791	1803	1490	1502	TCTCACCTAATGT	TCTCACCAAACAA	TCTCACCAAACCT	SMRE5	SMRE 3	SMRE 3
